# Supplementary material for: Crystal structure of 2,3-dimeth­oxy-5,6,7,8,13,13a-hexa­hydro-6a,8-di­aza­indeno­[2,1-b]phenanthrene methanol monosolvate
Source: Acta Crystallogr E Crystallogr Commun. 2015 Jul 15;71(Pt 8):o574–5. doi: 10.1107/S2056989015013286 (PMC4571404; doi:10.1107/S2056989015013286)
Supplement: Supplementary file 1 [file e-71-0o574-sup1.cif]

##############################################################################
#                                                                            #
# This CIF contains the data in a paper accepted for publication in          #
# Acta Crystallographica Section E. It conforms to the requirements of       #
# Notes for Authors for Acta Crystallographica Section E, and has been       #
# peer reviewed under the auspices of the IUCr Commission on Journals.       #
#                                                                            #
# Full details of the Crystallographic Information File format               #
# are given in the paper "The Crystallographic Information File (CIF):       #
# a New Standard Archive File for Crystallography" by S. R. Hall, F. H.      #
# Allen and I. D. Brown [Acta Cryst. (1991), A47, 655-685].                  #
#                                                                            #
# The current version of the core CIF dictionary is obtainable from          #
# ftp://ftp.iucr.org/pub/cif_core.dic.                                       #
#                                                                            #
# Software is freely available for graphical display of the structure(s)     #
# in this CIF. For information consult the CIF software page                 #
# http://www.iucr.org/resources/cif/software.                                #
#                                                                            #
# This file may be used for bona fide research purposes within the           #
# scientific community so long as proper attribution is given to the journal # 
# article from which it was obtained.                                        #
#                                                                            #
##############################################################################
data_I
_database_code_depnum_ccdc_archive 'CCDC 1412105'
_audit_creation_method     SHELXL-97
_chemical_name_systematic
;\
2,3-Dimethoxy-5,6,7,8,13,13a-hexahydro-6a,8-\
diazaindeno[2,1-<i>b</i>]phenanthrene methanol
monosolvate
;
_chemical_name_common     ?
_chemical_formula_moiety     'C21 H22 N2 O2, C1 H4 O1'
_chemical_formula_sum     'C22 H26 N2 O3'
_chemical_formula_iupac     'C21 H22 N2 O2, C1 H4 O1'
_chemical_formula_weight     366.45
_chemical_melting_point     393(2)
_symmetry_cell_setting     triclinic
_symmetry_space_group_name_H-M     'P -1'
_symmetry_space_group_name_Hall     '-P 1'
loop_
    _symmetry_equiv_pos_as_xyz
    'x, y, z'
    '-x, -y, -z'
_cell_length_a     7.6080(3)
_cell_length_b     11.8061(5)
_cell_length_c     12.3327(5)
_cell_angle_alpha     65.242(4)
_cell_angle_beta     73.956(4)
_cell_angle_gamma     75.724(4)
_cell_volume     955.81(7)
_cell_formula_units_Z     2
_cell_measurement_reflns_used     7310
_cell_measurement_theta_min     4.0238
_cell_measurement_theta_max     75.6420
_cell_measurement_temperature     293(2)
_exptl_crystal_description     prism
_exptl_crystal_colour     Orange
_exptl_crystal_size_max     0.42
_exptl_crystal_size_mid     0.25
_exptl_crystal_size_min     0.12
_exptl_crystal_density_diffrn     1.273
_exptl_crystal_density_meas     ?
_exptl_crystal_density_method     'not measured'
_exptl_crystal_F_000     392
_exptl_absorpt_coefficient_mu     0.681
_exptl_absorpt_correction_type     multi-scan
_exptl_absorpt_process_details
;
(<i>CrysAlis PRO</i>; Oxford Diffraction, 2009)
;
_exptl_absorpt_correction_T_min     0.84279
_exptl_absorpt_correction_T_max     1.00000
_exptl_special_details     ?
_diffrn_ambient_temperature     293(2)
_diffrn_radiation_type     CuK\a
_diffrn_radiation_wavelength     1.54184
_diffrn_radiation_source     'Enhance (Cu) X-ray Source'
_diffrn_radiation_monochromator     'graphite'
_diffrn_measurement_device_type     'Oxford Diffraction Xcalibur Ruby'
_diffrn_measurement_method     '\w scans'
_diffrn_detector_area_resol_mean     10.2576
_diffrn_reflns_number     19864
_diffrn_reflns_av_R_equivalents     0.0459
_diffrn_reflns_av_sigmaI/netI     0.0260
_diffrn_reflns_theta_min     4.03
_diffrn_reflns_theta_max     75.84
_diffrn_reflns_theta_full     75.84
_diffrn_measured_fraction_theta_max     0.985
_diffrn_measured_fraction_theta_full     0.985
_diffrn_reflns_limit_h_min     -9
_diffrn_reflns_limit_h_max     8
_diffrn_reflns_limit_k_min     -14
_diffrn_reflns_limit_k_max     14
_diffrn_reflns_limit_l_min     -15
_diffrn_reflns_limit_l_max     15
_diffrn_standards_number     ?
_diffrn_standards_interval_count     ?
_diffrn_standards_interval_time     ?
_diffrn_standards_decay_%     ?
_refine_special_details
;
Refinement of <i>F</i>^2^ against ALL reflections. The weighted <i>R</i>-factor
<i>wR</i> and goodness of fit <i>S</i> are based on <i>F</i>^2^, conventional
<i>R</i>-factors <i>R</i> are based on <i>F</i>, with <i>F</i> set to zero for
negative <i>F</i>^2^. The threshold expression of <i>F</i>^2^ >
\s(<i>F</i>^2^) is used only for calculating <i>R</i>-factors(gt) <i>etc</i>.
and is not relevant to the choice of reflections for refinement.
<i>R</i>-factors based on <i>F</i>^2^ are statistically about twice as large
as those based on <i>F</i>, and <i>R</i>- factors based on ALL data will be
even larger.
;
_reflns_number_total     3936
_reflns_number_gt     2889
_reflns_threshold_expression     I>2sigma(I)
_refine_ls_structure_factor_coef     Fsqd
_refine_ls_matrix_type     full
_refine_ls_R_factor_all     0.0576
_refine_ls_R_factor_gt     0.0400
_refine_ls_wR_factor_gt     0.1107
_refine_ls_wR_factor_ref     0.1204
_refine_ls_goodness_of_fit_ref     1.039
_refine_ls_restrained_S_all     1.039
_refine_ls_number_reflns     3936
_refine_ls_number_parameters     256
_refine_ls_number_restraints     0
_refine_ls_hydrogen_treatment     mixed
_refine_ls_weighting_scheme     calc
_refine_ls_weighting_details
         'calc w=1/[\s^2^(Fo^2^)+(0.0690P)^2^+0.0547P] where P=(Fo^2^+2Fc^2^)/3'
_atom_sites_solution_hydrogens     geom
_atom_sites_solution_primary     direct
_atom_sites_solution_secondary     difmap
_refine_ls_shift/su_max     0.002
_refine_ls_shift/su_mean     0.000
_refine_diff_density_max     0.171
_refine_diff_density_min     -0.166
_refine_ls_extinction_method
;
SHELXL97 (Sheldrick, 2008)
;
_refine_ls_extinction_coef     0.0025(6)
_refine_ls_extinction_expression
                                  'Fc^*^=kFc[1+0.001xFc^2^\l^3^/sin(2\q)]^-1/4^'
loop_
    _atom_type_symbol
    _atom_type_description
    _atom_type_scat_dispersion_real
    _atom_type_scat_dispersion_imag
    _atom_type_scat_source
    'C' 'C' 0.0181 0.0091
                         'International Tables Vol C Tables 4.2.6.8 and 6.1.1.4'
    'H' 'H' 0.0000 0.0000
                         'International Tables Vol C Tables 4.2.6.8 and 6.1.1.4'
    'N' 'N' 0.0311 0.0180
                         'International Tables Vol C Tables 4.2.6.8 and 6.1.1.4'
    'O' 'O' 0.0492 0.0322
                         'International Tables Vol C Tables 4.2.6.8 and 6.1.1.4'
_computing_data_collection
;
CrysAlis PRO (Oxford Diffraction, 2009)
;
_computing_cell_refinement
;
CrysAlis PRO (Oxford Diffraction, 2009)
;
_computing_data_reduction
;
CrysAlis PRO (Oxford Diffraction, 2009)
;
_computing_structure_solution
;
SHELXS97 (Sheldrick, 2008)
;
_computing_structure_refinement
;
SHELXL97 (Sheldrick, 2008)
;
_computing_molecular_graphics
;
XP in SHELXTL (Sheldrick, 2008)
;
_computing_publication_material
;
publCIF (Westrip, 2010)
;
loop_
    _atom_site_type_symbol
    _atom_site_label
    _atom_site_fract_x
    _atom_site_fract_y
    _atom_site_fract_z
    _atom_site_U_iso_or_equiv
    _atom_site_adp_type
    _atom_site_calc_flag
    _atom_site_refinement_flags
    _atom_site_occupancy
    _atom_site_symmetry_multiplicity
    _atom_site_disorder_assembly
    _atom_site_disorder_group
    O O1 0.58933(14) 0.05796(10) 1.11979(9) 0.0544(3) Uani d . 1 1 . .
    O O2 0.27998(15) 0.08093(10) 1.27098(9) 0.0582(3) Uani d . 1 1 . .
    O O3 0.10908(17) 0.72865(11) 0.27339(11) 0.0653(3) Uani d . 1 1 . .
    N N1 0.30388(18) 0.48439(12) 0.39691(11) 0.0499(3) Uani d . 1 1 . .
    N N4 0.13746(15) 0.41753(10) 0.72574(10) 0.0430(3) Uani d . 1 1 . .
    C C2 0.2862(2) 0.43976(13) 0.52151(13) 0.0457(3) Uani d . 1 1 . .
    C C3 0.1738(2) 0.50958(13) 0.59986(12) 0.0462(3) Uani d . 1 1 . .
    H H3A 0.2404 0.5723 0.5951 0.055 Uiso calc R 1 1 . .
    H H3B 0.0581 0.5523 0.5730 0.055 Uiso calc R 1 1 . .
    C C5 0.31440(18) 0.34322(13) 0.76212(12) 0.0437(3) Uani d . 1 1 . .
    H H5A 0.4035 0.4020 0.7338 0.052 Uiso calc R 1 1 . .
    C C6 0.3879(2) 0.25152(14) 0.69509(13) 0.0497(3) Uani d . 1 1 . .
    H H6A 0.5147 0.2147 0.7036 0.060 Uiso calc R 1 1 . .
    H H6B 0.3139 0.1838 0.7305 0.060 Uiso calc R 1 1 . .
    C C7 0.37932(19) 0.32112(14) 0.56320(13) 0.0464(3) Uani d . 1 1 . .
    C C8 0.45916(19) 0.28619(14) 0.45984(13) 0.0475(3) Uani d . 1 1 . .
    C C9 0.5643(2) 0.17724(16) 0.44332(16) 0.0590(4) Uani d . 1 1 . .
    H H9A 0.5961 0.1063 0.5097 0.071 Uiso calc R 1 1 . .
    C C10 0.6200(2) 0.17645(19) 0.32772(17) 0.0669(5) Uani d . 1 1 . .
    H H10A 0.6895 0.1042 0.3163 0.080 Uiso calc R 1 1 . .
    C C11 0.5741(2) 0.28218(19) 0.22718(16) 0.0654(5) Uani d . 1 1 . .
    H H11A 0.6147 0.2792 0.1499 0.078 Uiso calc R 1 1 . .
    C C12 0.4700(2) 0.39083(17) 0.23980(14) 0.0578(4) Uani d . 1 1 . .
    H H12A 0.4405 0.4612 0.1724 0.069 Uiso calc R 1 1 . .
    C C13 0.4104(2) 0.39180(15) 0.35692(13) 0.0493(3) Uani d . 1 1 . .
    C C14 0.0333(2) 0.48294(13) 0.80799(13) 0.0485(3) Uani d . 1 1 . .
    H H14A -0.0728 0.5392 0.7760 0.058 Uiso calc R 1 1 . .
    H H14B 0.1113 0.5329 0.8141 0.058 Uiso calc R 1 1 . .
    C C15 -0.0305(2) 0.38641(14) 0.93244(13) 0.0502(4) Uani d . 1 1 . .
    H H15A -0.0932 0.4286 0.9884 0.060 Uiso calc R 1 1 . .
    H H15B -0.1174 0.3418 0.9273 0.060 Uiso calc R 1 1 . .
    C C16 0.29541(19) 0.27694(13) 0.89861(12) 0.0438(3) Uani d . 1 1 . .
    C C17 0.13271(19) 0.29376(13) 0.97944(13) 0.0455(3) Uani d . 1 1 . .
    C C18 0.1258(2) 0.22773(14) 1.10490(13) 0.0493(3) Uani d . 1 1 . .
    H H18A 0.0162 0.2376 1.1590 0.059 Uiso calc R 1 1 . .
    C C19 0.2769(2) 0.14886(13) 1.14984(13) 0.0473(3) Uani d . 1 1 . .
    C C20 0.44399(19) 0.13467(13) 1.06780(13) 0.0452(3) Uani d . 1 1 . .
    C C21 0.45059(19) 0.19815(13) 0.94490(13) 0.0456(3) Uani d . 1 1 . .
    H H21A 0.5607 0.1887 0.8909 0.055 Uiso calc R 1 1 . .
    C C22 0.7633(2) 0.04838(16) 1.04086(15) 0.0574(4) Uani d . 1 1 . .
    H H22A 0.8558 -0.0020 1.0883 0.086 Uiso calc R 1 1 . .
    H H22B 0.7961 0.1311 0.9928 0.086 Uiso calc R 1 1 . .
    H H22C 0.7555 0.0096 0.9881 0.086 Uiso calc R 1 1 . .
    C C23 0.1439(3) 0.12453(19) 1.35495(15) 0.0724(5) Uani d . 1 1 . .
    H H23A 0.1714 0.0793 1.4350 0.109 Uiso calc R 1 1 . .
    H H23B 0.0246 0.1109 1.3549 0.109 Uiso calc R 1 1 . .
    H H23C 0.1433 0.2130 1.3319 0.109 Uiso calc R 1 1 . .
    C C24 0.0459(3) 0.81552(19) 0.3320(2) 0.0782(5) Uani d . 1 1 . .
    H H24A -0.0599 0.7900 0.3951 0.117 Uiso calc R 1 1 . .
    H H24B 0.0122 0.8979 0.2737 0.117 Uiso calc R 1 1 . .
    H H24C 0.1425 0.8178 0.3670 0.117 Uiso calc R 1 1 . .
    H H1A 0.254(2) 0.5621(17) 0.3504(15) 0.060(5) Uiso d . 1 1 . .
    H H3 0.014(3) 0.694(2) 0.2747(18) 0.085(6) Uiso d . 1 1 . .
loop_
    _atom_site_aniso_label
    _atom_site_aniso_U_11
    _atom_site_aniso_U_22
    _atom_site_aniso_U_33
    _atom_site_aniso_U_12
    _atom_site_aniso_U_13
    _atom_site_aniso_U_23
    O1 0.0513(6) 0.0577(6) 0.0479(6) 0.0017(5) -0.0120(4) -0.0179(5)
    O2 0.0644(7) 0.0589(6) 0.0423(6) -0.0024(5) -0.0066(5) -0.0166(5)
    O3 0.0602(7) 0.0617(7) 0.0753(8) -0.0148(6) -0.0117(6) -0.0251(6)
    N1 0.0513(7) 0.0490(7) 0.0448(7) -0.0092(6) -0.0086(5) -0.0129(6)
    N4 0.0425(6) 0.0410(6) 0.0441(6) -0.0033(5) -0.0078(5) -0.0168(5)
    C2 0.0443(8) 0.0471(7) 0.0443(7) -0.0111(6) -0.0063(6) -0.0151(6)
    C3 0.0470(8) 0.0412(7) 0.0476(8) -0.0066(6) -0.0094(6) -0.0141(6)
    C5 0.0382(7) 0.0464(7) 0.0456(7) -0.0057(6) -0.0070(6) -0.0176(6)
    C6 0.0483(8) 0.0512(8) 0.0455(8) 0.0031(6) -0.0102(6) -0.0195(6)
    C7 0.0430(8) 0.0499(8) 0.0452(7) -0.0058(6) -0.0068(6) -0.0186(6)
    C8 0.0409(8) 0.0554(8) 0.0490(8) -0.0098(6) -0.0074(6) -0.0217(7)
    C9 0.0531(9) 0.0632(10) 0.0638(10) 0.0000(7) -0.0114(7) -0.0318(8)
    C10 0.0594(10) 0.0801(12) 0.0719(12) -0.0031(9) -0.0079(8) -0.0462(10)
    C11 0.0586(10) 0.0928(13) 0.0580(10) -0.0202(9) -0.0002(8) -0.0432(10)
    C12 0.0548(9) 0.0743(11) 0.0481(8) -0.0198(8) -0.0061(7) -0.0238(8)
    C13 0.0419(8) 0.0588(9) 0.0501(8) -0.0149(6) -0.0055(6) -0.0215(7)
    C14 0.0467(8) 0.0461(8) 0.0540(8) -0.0009(6) -0.0090(6) -0.0240(7)
    C15 0.0432(8) 0.0561(8) 0.0513(8) -0.0028(6) -0.0048(6) -0.0256(7)
    C16 0.0422(7) 0.0452(7) 0.0456(7) -0.0079(6) -0.0063(6) -0.0194(6)
    C17 0.0432(8) 0.0470(7) 0.0478(8) -0.0071(6) -0.0067(6) -0.0206(6)
    C18 0.0466(8) 0.0526(8) 0.0470(8) -0.0082(6) -0.0010(6) -0.0219(7)
    C19 0.0534(9) 0.0460(7) 0.0428(7) -0.0087(6) -0.0073(6) -0.0178(6)
    C20 0.0466(8) 0.0438(7) 0.0481(8) -0.0045(6) -0.0115(6) -0.0201(6)
    C21 0.0408(7) 0.0507(8) 0.0457(8) -0.0056(6) -0.0054(6) -0.0212(6)
    C22 0.0457(8) 0.0602(9) 0.0602(9) -0.0036(7) -0.0108(7) -0.0192(8)
    C23 0.0702(12) 0.0829(12) 0.0440(9) 0.0036(9) -0.0024(8) -0.0185(9)
    C24 0.0810(13) 0.0703(12) 0.0934(14) -0.0119(10) -0.0234(11) -0.0362(11)
_geom_special_details
;
All e.s.d.'s (except the e.s.d. in the dihedral angle between two l.s. planes)
are estimated using the full covariance matrix. The cell e.s.d.'s are taken
into account individually in the estimation of e.s.d.'s in distances, angles
and torsion angles; correlations between e.s.d.'s in cell parameters are only
used when they are defined by crystal symmetry. An approximate (isotropic)
treatment of cell e.s.d.'s is used for estimating e.s.d.'s involving l.s.
planes.
;
loop_
    _geom_bond_atom_site_label_1
    _geom_bond_atom_site_label_2
    _geom_bond_site_symmetry_2
    _geom_bond_distance
    _geom_bond_publ_flag
    O1 C20 . 1.3658(17) ?
    O1 C22 . 1.4207(18) ?
    O2 C19 . 1.3720(17) ?
    O2 C23 . 1.4143(19) ?
    O3 C24 . 1.411(2) ?
    O3 H3 . 0.91(2) ?
    N1 C13 . 1.3743(19) ?
    N1 C2 . 1.3782(18) ?
    N1 H1A . 0.907(18) ?
    N4 C14 . 1.4706(17) ?
    N4 C3 . 1.4716(17) ?
    N4 C5 . 1.4849(17) ?
    C2 C7 . 1.355(2) ?
    C2 C3 . 1.4856(19) ?
    C3 H3A . 0.9700 ?
    C3 H3B . 0.9700 ?
    C5 C16 . 1.5115(19) ?
    C5 C6 . 1.5374(19) ?
    C5 H5A . 0.9800 ?
    C6 C7 . 1.4959(19) ?
    C6 H6A . 0.9700 ?
    C6 H6B . 0.9700 ?
    C7 C8 . 1.433(2) ?
    C8 C9 . 1.399(2) ?
    C8 C13 . 1.418(2) ?
    C9 C10 . 1.374(2) ?
    C9 H9A . 0.9300 ?
    C10 C11 . 1.395(3) ?
    C10 H10A . 0.9300 ?
    C11 C12 . 1.376(2) ?
    C11 H11A . 0.9300 ?
    C12 C13 . 1.393(2) ?
    C12 H12A . 0.9300 ?
    C14 C15 . 1.512(2) ?
    C14 H14A . 0.9700 ?
    C14 H14B . 0.9700 ?
    C15 C17 . 1.507(2) ?
    C15 H15A . 0.9700 ?
    C15 H15B . 0.9700 ?
    C16 C17 . 1.3885(19) ?
    C16 C21 . 1.4040(19) ?
    C17 C18 . 1.403(2) ?
    C18 C19 . 1.373(2) ?
    C18 H18A . 0.9300 ?
    C19 C20 . 1.412(2) ?
    C20 C21 . 1.3735(19) ?
    C21 H21A . 0.9300 ?
    C22 H22A . 0.9600 ?
    C22 H22B . 0.9600 ?
    C22 H22C . 0.9600 ?
    C23 H23A . 0.9600 ?
    C23 H23B . 0.9600 ?
    C23 H23C . 0.9600 ?
    C24 H24A . 0.9600 ?
    C24 H24B . 0.9600 ?
    C24 H24C . 0.9600 ?
loop_
    _geom_angle_atom_site_label_1
    _geom_angle_atom_site_label_2
    _geom_angle_atom_site_label_3
    _geom_angle_site_symmetry_1
    _geom_angle_site_symmetry_3
    _geom_angle
    _geom_angle_publ_flag
    C20 O1 C22 . . 117.34(11) ?
    C19 O2 C23 . . 116.67(12) ?
    C24 O3 H3 . . 111.0(13) ?
    C13 N1 C2 . . 108.22(13) ?
    C13 N1 H1A . . 126.7(11) ?
    C2 N1 H1A . . 125.0(11) ?
    C14 N4 C3 . . 109.92(10) ?
    C14 N4 C5 . . 111.77(11) ?
    C3 N4 C5 . . 109.95(10) ?
    C7 C2 N1 . . 110.50(13) ?
    C7 C2 C3 . . 124.68(13) ?
    N1 C2 C3 . . 124.76(13) ?
    N4 C3 C2 . . 107.82(11) ?
    N4 C3 H3A . . 110.1 ?
    C2 C3 H3A . . 110.1 ?
    N4 C3 H3B . . 110.1 ?
    C2 C3 H3B . . 110.1 ?
    H3A C3 H3B . . 108.5 ?
    N4 C5 C16 . . 112.57(11) ?
    N4 C5 C6 . . 108.21(11) ?
    C16 C5 C6 . . 112.62(11) ?
    N4 C5 H5A . . 107.7 ?
    C16 C5 H5A . . 107.7 ?
    C6 C5 H5A . . 107.7 ?
    C7 C6 C5 . . 109.45(12) ?
    C7 C6 H6A . . 109.8 ?
    C5 C6 H6A . . 109.8 ?
    C7 C6 H6B . . 109.8 ?
    C5 C6 H6B . . 109.8 ?
    H6A C6 H6B . . 108.2 ?
    C2 C7 C8 . . 106.95(13) ?
    C2 C7 C6 . . 121.66(13) ?
    C8 C7 C6 . . 131.38(13) ?
    C9 C8 C13 . . 118.97(14) ?
    C9 C8 C7 . . 134.61(15) ?
    C13 C8 C7 . . 106.42(13) ?
    C10 C9 C8 . . 119.10(17) ?
    C10 C9 H9A . . 120.5 ?
    C8 C9 H9A . . 120.5 ?
    C9 C10 C11 . . 121.15(17) ?
    C9 C10 H10A . . 119.4 ?
    C11 C10 H10A . . 119.4 ?
    C12 C11 C10 . . 121.47(16) ?
    C12 C11 H11A . . 119.3 ?
    C10 C11 H11A . . 119.3 ?
    C11 C12 C13 . . 117.78(16) ?
    C11 C12 H12A . . 121.1 ?
    C13 C12 H12A . . 121.1 ?
    N1 C13 C12 . . 130.61(15) ?
    N1 C13 C8 . . 107.89(13) ?
    C12 C13 C8 . . 121.50(15) ?
    N4 C14 C15 . . 109.21(11) ?
    N4 C14 H14A . . 109.8 ?
    C15 C14 H14A . . 109.8 ?
    N4 C14 H14B . . 109.8 ?
    C15 C14 H14B . . 109.8 ?
    H14A C14 H14B . . 108.3 ?
    C17 C15 C14 . . 110.14(12) ?
    C17 C15 H15A . . 109.6 ?
    C14 C15 H15A . . 109.6 ?
    C17 C15 H15B . . 109.6 ?
    C14 C15 H15B . . 109.6 ?
    H15A C15 H15B . . 108.1 ?
    C17 C16 C21 . . 119.03(13) ?
    C17 C16 C5 . . 122.61(13) ?
    C21 C16 C5 . . 118.33(12) ?
    C16 C17 C18 . . 119.08(13) ?
    C16 C17 C15 . . 120.00(13) ?
    C18 C17 C15 . . 120.86(12) ?
    C19 C18 C17 . . 121.73(13) ?
    C19 C18 H18A . . 119.1 ?
    C17 C18 H18A . . 119.1 ?
    O2 C19 C18 . . 124.92(13) ?
    O2 C19 C20 . . 115.89(13) ?
    C18 C19 C20 . . 119.19(13) ?
    O1 C20 C21 . . 125.15(13) ?
    O1 C20 C19 . . 115.63(12) ?
    C21 C20 C19 . . 119.21(13) ?
    C20 C21 C16 . . 121.71(13) ?
    C20 C21 H21A . . 119.1 ?
    C16 C21 H21A . . 119.1 ?
    O1 C22 H22A . . 109.5 ?
    O1 C22 H22B . . 109.5 ?
    H22A C22 H22B . . 109.5 ?
    O1 C22 H22C . . 109.5 ?
    H22A C22 H22C . . 109.5 ?
    H22B C22 H22C . . 109.5 ?
    O2 C23 H23A . . 109.5 ?
    O2 C23 H23B . . 109.5 ?
    H23A C23 H23B . . 109.5 ?
    O2 C23 H23C . . 109.5 ?
    H23A C23 H23C . . 109.5 ?
    H23B C23 H23C . . 109.5 ?
    O3 C24 H24A . . 109.5 ?
    O3 C24 H24B . . 109.5 ?
    H24A C24 H24B . . 109.5 ?
    O3 C24 H24C . . 109.5 ?
    H24A C24 H24C . . 109.5 ?
    H24B C24 H24C . . 109.5 ?
loop_
    _geom_torsion_atom_site_label_1
    _geom_torsion_atom_site_label_2
    _geom_torsion_atom_site_label_3
    _geom_torsion_atom_site_label_4
    _geom_torsion_site_symmetry_1
    _geom_torsion_site_symmetry_2
    _geom_torsion_site_symmetry_3
    _geom_torsion_site_symmetry_4
    _geom_torsion
    _geom_torsion_publ_flag
    C13 N1 C2 C7 . . . . 0.40(16) ?
    C13 N1 C2 C3 . . . . -177.03(13) ?
    C14 N4 C3 C2 . . . . 177.49(12) ?
    C5 N4 C3 C2 . . . . 54.04(14) ?
    C7 C2 C3 N4 . . . . -16.43(19) ?
    N1 C2 C3 N4 . . . . 160.63(13) ?
    C14 N4 C5 C16 . . . . 39.91(15) ?
    C3 N4 C5 C16 . . . . 162.27(11) ?
    C14 N4 C5 C6 . . . . 165.02(11) ?
    C3 N4 C5 C6 . . . . -72.62(13) ?
    N4 C5 C6 C7 . . . . 47.51(15) ?
    C16 C5 C6 C7 . . . . 172.59(11) ?
    N1 C2 C7 C8 . . . . -1.06(17) ?
    C3 C2 C7 C8 . . . . 176.37(13) ?
    N1 C2 C7 C6 . . . . 178.11(13) ?
    C3 C2 C7 C6 . . . . -4.5(2) ?
    C5 C6 C7 C2 . . . . -11.52(19) ?
    C5 C6 C7 C8 . . . . 167.41(14) ?
    C2 C7 C8 C9 . . . . -177.88(16) ?
    C6 C7 C8 C9 . . . . 3.1(3) ?
    C2 C7 C8 C13 . . . . 1.28(16) ?
    C6 C7 C8 C13 . . . . -177.76(14) ?
    C13 C8 C9 C10 . . . . 1.1(2) ?
    C7 C8 C9 C10 . . . . -179.79(16) ?
    C8 C9 C10 C11 . . . . 0.2(3) ?
    C9 C10 C11 C12 . . . . -0.6(3) ?
    C10 C11 C12 C13 . . . . -0.4(2) ?
    C2 N1 C13 C12 . . . . -179.03(15) ?
    C2 N1 C13 C8 . . . . 0.44(16) ?
    C11 C12 C13 N1 . . . . -178.76(15) ?
    C11 C12 C13 C8 . . . . 1.8(2) ?
    C9 C8 C13 N1 . . . . 178.27(13) ?
    C7 C8 C13 N1 . . . . -1.05(16) ?
    C9 C8 C13 C12 . . . . -2.2(2) ?
    C7 C8 C13 C12 . . . . 178.47(13) ?
    C3 N4 C14 C15 . . . . 170.60(11) ?
    C5 N4 C14 C15 . . . . -67.03(15) ?
    N4 C14 C15 C17 . . . . 56.04(16) ?
    N4 C5 C16 C17 . . . . -5.02(19) ?
    C6 C5 C16 C17 . . . . -127.70(15) ?
    N4 C5 C16 C21 . . . . 176.81(12) ?
    C6 C5 C16 C21 . . . . 54.14(17) ?
    C21 C16 C17 C18 . . . . -2.5(2) ?
    C5 C16 C17 C18 . . . . 179.38(13) ?
    C21 C16 C17 C15 . . . . 174.74(13) ?
    C5 C16 C17 C15 . . . . -3.4(2) ?
    C14 C15 C17 C16 . . . . -21.95(19) ?
    C14 C15 C17 C18 . . . . 155.21(13) ?
    C16 C17 C18 C19 . . . . 1.3(2) ?
    C15 C17 C18 C19 . . . . -175.89(14) ?
    C23 O2 C19 C18 . . . . -21.5(2) ?
    C23 O2 C19 C20 . . . . 158.32(15) ?
    C17 C18 C19 O2 . . . . -179.63(13) ?
    C17 C18 C19 C20 . . . . 0.6(2) ?
    C22 O1 C20 C21 . . . . 3.5(2) ?
    C22 O1 C20 C19 . . . . -175.59(13) ?
    O2 C19 C20 O1 . . . . -1.91(19) ?
    C18 C19 C20 O1 . . . . 177.89(12) ?
    O2 C19 C20 C21 . . . . 178.95(12) ?
    C18 C19 C20 C21 . . . . -1.3(2) ?
    O1 C20 C21 C16 . . . . -179.02(13) ?
    C19 C20 C21 C16 . . . . 0.0(2) ?
    C17 C16 C21 C20 . . . . 1.8(2) ?
    C5 C16 C21 C20 . . . . -179.92(13) ?
loop_
    _geom_hbond_atom_site_label_D
    _geom_hbond_atom_site_label_H
    _geom_hbond_atom_site_label_A
    _geom_hbond_site_symmetry_A
    _geom_hbond_distance_DH
    _geom_hbond_distance_HA
    _geom_hbond_distance_DA
    _geom_hbond_angle_DHA
    _geom_hbond_publ_flag
    N1 H1A O3 1_555 0.907(19) 1.982(19) 2.880(2) 170.1(16) y
    O3 H3 N4 2_566 0.91(2) 1.95(2) 2.840(2) 165(2) y
_iucr_refine_instructions_details
;
TITL I in P-1
CELL 1.54184   7.6080  11.8061  12.3327  65.242  73.956  75.724
ZERR    2.00   0.0003   0.0005   0.0005   0.004   0.004   0.004
LATT  1
SFAC C H N O
UNIT 44 52 4 6
ACTA
L.S. 4
BOND $H
FMAP 2
PLAN 20
CONF
WGHT    0.069000    0.054700
EXTI    0.002486
FVAR       7.12330
O1    4    0.589327    0.057959    1.119787    11.00000    0.05131    0.05765 =
         0.04789   -0.01792   -0.01196    0.00174
O2    4    0.279979    0.080932    1.270976    11.00000    0.06440    0.05893 =
         0.04233   -0.01660   -0.00659   -0.00240
O3    4    0.109081    0.728650    0.273395    11.00000    0.06018    0.06174 =
         0.07530   -0.02505   -0.01170   -0.01480
N1    3    0.303875    0.484393    0.396912    11.00000    0.05133    0.04905 =
         0.04484   -0.01295   -0.00859   -0.00917
N4    3    0.137461    0.417532    0.725745    11.00000    0.04253    0.04099 =
         0.04412   -0.01676   -0.00779   -0.00335
C2    1    0.286185    0.439759    0.521508    11.00000    0.04434    0.04708 =
         0.04428   -0.01513   -0.00631   -0.01109
C3    1    0.173794    0.509581    0.599857    11.00000    0.04696    0.04124 =
         0.04758   -0.01411   -0.00935   -0.00659
AFIX  23
H3A   2    0.240399    0.572289    0.595138    11.00000   -1.20000
H3B   2    0.058129    0.552330    0.572994    11.00000   -1.20000
AFIX   0
C5    1    0.314403    0.343219    0.762118    11.00000    0.03824    0.04639 =
         0.04559   -0.01760   -0.00696   -0.00565
AFIX  13
H5A   2    0.403476    0.401968    0.733802    11.00000   -1.20000
AFIX   0
C6    1    0.387904    0.251523    0.695089    11.00000    0.04830    0.05117 =
         0.04555   -0.01955   -0.01019    0.00313
AFIX  23
H6A   2    0.514670    0.214717    0.703569    11.00000   -1.20000
H6B   2    0.313852    0.183813    0.730480    11.00000   -1.20000
AFIX   0
C7    1    0.379325    0.321116    0.563203    11.00000    0.04296    0.04992 =
         0.04524   -0.01856   -0.00677   -0.00583
C8    1    0.459159    0.286187    0.459836    11.00000    0.04087    0.05544 =
         0.04902   -0.02174   -0.00739   -0.00979
C9    1    0.564321    0.177235    0.443315    11.00000    0.05306    0.06318 =
         0.06383   -0.03175   -0.01140    0.00004
AFIX  43
H9A   2    0.596088    0.106322    0.509686    11.00000   -1.20000
AFIX   0
C10   1    0.619999    0.176449    0.327721    11.00000    0.05942    0.08011 =
         0.07193   -0.04620   -0.00789   -0.00310
AFIX  43
H10A  2    0.689520    0.104158    0.316299    11.00000   -1.20000
AFIX   0
C11   1    0.574086    0.282178    0.227183    11.00000    0.05864    0.09278 =
         0.05796   -0.04316   -0.00020   -0.02025
AFIX  43
H11A  2    0.614685    0.279198    0.149908    11.00000   -1.20000
AFIX   0
C12   1    0.470024    0.390830    0.239800    11.00000    0.05485    0.07432 =
         0.04815   -0.02385   -0.00614   -0.01977
AFIX  43
H12A  2    0.440503    0.461247    0.172395    11.00000   -1.20000
AFIX   0
C13   1    0.410392    0.391800    0.356916    11.00000    0.04186    0.05883 =
         0.05010   -0.02150   -0.00548   -0.01490
C14   1    0.033313    0.482935    0.807986    11.00000    0.04671    0.04610 =
         0.05396   -0.02395   -0.00899   -0.00092
AFIX  23
H14A  2   -0.072803    0.539230    0.776004    11.00000   -1.20000
H14B  2    0.111349    0.532919    0.814076    11.00000   -1.20000
AFIX   0
C15   1   -0.030492    0.386407    0.932439    11.00000    0.04316    0.05605 =
         0.05133   -0.02556   -0.00484   -0.00282
AFIX  23
H15A  2   -0.093182    0.428647    0.988369    11.00000   -1.20000
H15B  2   -0.117403    0.341812    0.927327    11.00000   -1.20000
AFIX   0
C16   1    0.295406    0.276942    0.898607    11.00000    0.04223    0.04522 =
         0.04560   -0.01944   -0.00633   -0.00791
C17   1    0.132715    0.293765    0.979441    11.00000    0.04322    0.04701 =
         0.04775   -0.02057   -0.00669   -0.00714
C18   1    0.125846    0.227727    1.104899    11.00000    0.04664    0.05256 =
         0.04704   -0.02187   -0.00102   -0.00816
AFIX  43
H18A  2    0.016165    0.237633    1.159023    11.00000   -1.20000
AFIX   0
C19   1    0.276853    0.148858    1.149840    11.00000    0.05337    0.04602 =
         0.04285   -0.01778   -0.00725   -0.00866
C20   1    0.443994    0.134670    1.067800    11.00000    0.04661    0.04382 =
         0.04812   -0.02013   -0.01153   -0.00452
C21   1    0.450589    0.198152    0.944898    11.00000    0.04083    0.05072 =
         0.04573   -0.02120   -0.00544   -0.00556
AFIX  43
H21A  2    0.560700    0.188701    0.890949    11.00000   -1.20000
AFIX   0
C22   1    0.763295    0.048384    1.040856    11.00000    0.04569    0.06021 =
         0.06024   -0.01919   -0.01075   -0.00363
AFIX 137
H22A  2    0.855785   -0.002049    1.088332    11.00000   -1.50000
H22B  2    0.796149    0.131132    0.992841    11.00000   -1.50000
H22C  2    0.755505    0.009600    0.988057    11.00000   -1.50000
AFIX   0
C23   1    0.143899    0.124528    1.354949    11.00000    0.07017    0.08293 =
         0.04396   -0.01849   -0.00238    0.00362
AFIX 137
H23A  2    0.171364    0.079250    1.435030    11.00000   -1.50000
H23B  2    0.024621    0.110934    1.354884    11.00000   -1.50000
H23C  2    0.143345    0.212994    1.331930    11.00000   -1.50000
AFIX   0
C24   1    0.045918    0.815517    0.331964    11.00000    0.08098    0.07033 =
         0.09340   -0.03621   -0.02344   -0.01185
AFIX 137
H24A  2   -0.059902    0.790006    0.395079    11.00000   -1.50000
H24B  2    0.012168    0.897896    0.273703    11.00000   -1.50000
H24C  2    0.142506    0.817767    0.366966    11.00000   -1.50000
AFIX   0
H1A   2    0.254065    0.562097    0.350416    11.00000    0.05953
H3    2    0.013578    0.693793    0.274707    11.00000    0.08503
HKLF 4
REM  A in P-1
REM R1 =  0.0400 for   2889 Fo > 4sig(Fo)  and  0.0576 for all   3936 data
REM    256 parameters refined using      0 restraints
END
;
data_New_Global_Publ_Block
_journal_date_recd_electronic     2015-07-08
_journal_date_accepted     2015-07-10
_journal_name_full     'Acta Crystallographica, Section E'
_journal_year     2015
_journal_volume     71
_journal_issue      8
_journal_page_first     o574
_journal_page_last     o575
_journal_paper_category     HO
_journal_paper_doi     10.1107/S2056989015013286
_journal_coeditor_code     WM5184
_publ_contact_author_name     ' Shahobiddin M. Adizov '
_publ_contact_author_address
;
   S. Yunusov Institute of the Chemistry of Plant Substances
   Academy of Sciences of Uzbekistan
   Mirzo Ulugbek Str. 77,
   Tashkent 100170, Uzbekistan
;
_publ_contact_author_email     adizovshahobiddin@yahoo.com
_publ_contact_author_fax      998711206475
_publ_contact_author_phone      998712625913
_publ_section_title
;\
Crystal structure of
2,3-dimethoxy-5,6,7,8,13,13a-hexahydro-6a,8-diazaindeno[2,1-<i>b</i>]\
phenanthrene methanol monosolvate
;
_publ_section_title_footnote     .
loop_
    _publ_author_name
    _publ_author_address
    ' Shahobiddin M. Adizov '
;  S.Yunusov Institute of the Chemistry of Plant Substances
   Academy of Sciences of Uzbekistan
   Mirzo Ulugbek Str. 77,
   Tashkent 100170, Uzbekistan
;
    'Abdusalom Sh. Saidov'
;  S.Yunusov Institute of the Chemistry of Plant Substances
   Academy of Sciences of Uzbekistan
   Mirzo Ulugbek Str. 77,
   Tashkent 100170, Uzbekistan
;
    'Kambarali K. Turgunov'
;  S.Yunusov Institute of the Chemistry of Plant Substances
   Academy of Sciences of Uzbekistan
   Mirzo Ulugbek Str. 77,
   Tashkent 100170, Uzbekistan
;
    'Rasul Ya. Okmanov'
;  S.Yunusov Institute of the Chemistry of Plant Substances
   Academy of Sciences of Uzbekistan
   Mirzo Ulugbek Str. 77,
   Tashkent 100170, Uzbekistan
;
    'Bakhodir Tashkhodjaev'
;  S.Yunusov Institute of the Chemistry of Plant Substances
   Academy of Sciences of Uzbekistan
   Mirzo Ulugbek Str. 77,
   Tashkent 100170, Uzbekistan
;
