# Supplementary material for: Crystal structure of 2,3-dimeth­oxy-5,6,7,8,13,13a-hexa­hydro-6a,8-di­aza­indeno­[2,1-b]phenanthrene methanol monosolvate
Source: Acta Crystallogr E Crystallogr Commun. 2015 Jul 15;71(Pt 8):o574–5. doi: 10.1107/S2056989015013286 (PMC4571404; doi:10.1107/S2056989015013286)
Supplement: Supplementary file 2 [file e-71-0o574-Isup2.hkl]

# 
# h,k,l, Fc-squared, Fo-squared, sigma(Fo-squared) and status flag 
# 
data_I
_shelx_title ' A in P-1' 
_shelx_refln_list_code          4 
_shelx_F_calc_maximum      153.01 
_exptl_crystal_F_000       392.00 
_reflns_d_resolution_high  0.7951 
 
loop_ 
 _symmetry_equiv_pos_as_xyz 
 'x, y, z' 
 '-x, -y, -z' 
 
_cell_length_a     7.6080 
_cell_length_b    11.8061 
_cell_length_c    12.3327 
_cell_angle_alpha  65.242 
_cell_angle_beta   73.956 
_cell_angle_gamma  75.724 
 
_shelx_F_squared_multiplier     1.000 
 
loop_ 
 _refln_index_h 
 _refln_index_k 
 _refln_index_l 
 _refln_F_squared_calc 
 _refln_F_squared_meas 
 _refln_F_squared_sigma 
 _refln_observed_status 
   1   0   0     1362.35     1349.67     11.51 o 
   2   0   0      203.50      205.99      2.23 o 
   3   0   0        6.81        4.63      0.90 o 
   4   0   0      162.09      175.14      3.66 o 
   5   0   0       21.22       12.81      1.54 o 
   6   0   0       56.61       50.88      1.72 o 
   7   0   0      309.42      291.47      4.93 o 
   8   0   0        0.89        2.85      1.36 o 
  -8   1   0        7.65        5.88      1.93 o 
  -7   1   0        0.60        1.52      1.48 o 
  -6   1   0      605.25      577.63      6.96 o 
  -5   1   0        2.28        1.75      1.28 o 
  -4   1   0        5.19        2.52      1.06 o 
  -3   1   0      145.56      159.46      5.83 o 
  -2   1   0      681.92      726.49      8.46 o 
  -1   1   0      687.80      671.74      5.01 o 
   0   1   0      718.33      720.17      2.14 o 
   1   1   0     6005.10     5870.08     72.80 o 
   2   1   0       90.25       86.20      1.46 o 
   3   1   0        0.95        0.60      0.44 o 
   4   1   0       25.03       20.96      1.09 o 
   5   1   0      124.33      130.04      2.36 o 
   6   1   0       29.26       31.51      2.36 o 
   7   1   0       19.42       18.82      1.43 o 
   8   1   0        0.00        0.02      1.49 o 
  -8   2   0        4.22        2.65      1.78 o 
  -7   2   0        1.46        2.05      1.60 o 
  -6   2   0        0.43       -0.79      1.19 o 
  -5   2   0       60.61       58.90      2.26 o 
  -4   2   0      562.64      594.55      9.97 o 
  -3   2   0       82.27      100.24      2.77 o 
  -2   2   0        1.57        1.59      0.36 o 
  -1   2   0        6.34        5.28      0.68 o 
   0   2   0      969.43      981.37     15.79 o 
   1   2   0     2145.08     2005.65     16.25 o 
   2   2   0     4883.01     4740.49     12.11 o 
   3   2   0      790.28      791.26     15.66 o 
   4   2   0      160.05      177.10      3.10 o 
   5   2   0        0.07       -0.59      0.88 o 
   6   2   0       29.14       29.96      1.31 o 
   7   2   0        9.81       10.27      1.24 o 
   8   2   0        1.17        2.43      1.26 o 
  -8   3   0       15.91       19.26      2.09 o 
  -7   3   0        4.63        2.23      2.04 o 
  -6   3   0       75.03       67.89      2.25 o 
  -5   3   0        0.13        0.38      1.07 o 
  -4   3   0        0.41        0.56      1.17 o 
  -3   3   0        1.41        1.88      0.97 o 
  -2   3   0        7.21        6.64      0.61 o 
  -1   3   0        1.10        1.74      0.80 o 
   0   3   0      771.18      771.83     10.03 o 
   1   3   0      571.37      564.44      4.54 o 
   2   3   0       38.17       38.48      1.13 o 
   3   3   0        0.45        0.58      0.52 o 
   4   3   0      142.90      166.42      4.94 o 
   5   3   0        0.07        0.06      1.20 o 
   6   3   0       49.14       48.84      2.84 o 
   7   3   0       10.99        9.29      1.17 o 
   8   3   0        3.13        3.50      1.51 o 
  -8   4   0        0.00       -0.19      1.34 o 
  -7   4   0        2.19        3.77      1.66 o 
  -6   4   0       13.38       13.35      2.12 o 
  -5   4   0       25.00       27.74      1.39 o 
  -4   4   0        3.74        3.99      1.23 o 
  -3   4   0       42.49       38.08      1.38 o 
  -2   4   0       55.25       61.65      1.90 o 
  -1   4   0       71.82       71.73      1.59 o 
   0   4   0       84.63       74.57      1.44 o 
   1   4   0      367.80      348.49      4.09 o 
   2   4   0        0.18        0.25      0.55 o 
   3   4   0        3.64        3.77      0.56 o 
   4   4   0      276.22      281.27      4.99 o 
   5   4   0        1.56        3.69      1.14 o 
   6   4   0       22.90       23.88      1.12 o 
   7   4   0       12.72       13.64      1.32 o 
   8   4   0        1.07        1.71      1.35 o 
  -7   5   0        0.00       -1.00      1.63 o 
  -6   5   0        5.30        5.94      1.58 o 
  -5   5   0        6.42        3.28      1.33 o 
  -4   5   0       71.47       69.29      1.92 o 
  -3   5   0       32.95       35.43      1.26 o 
  -2   5   0      359.05      428.80      7.59 o 
  -1   5   0       16.59       14.96      0.70 o 
   0   5   0      207.86      239.39      4.60 o 
   1   5   0        0.04        0.68      0.69 o 
   2   5   0      225.06      222.66      3.48 o 
   3   5   0        7.54        4.45      0.68 o 
   4   5   0       60.10       47.37      2.09 o 
   5   5   0       55.73       68.58      3.02 o 
   6   5   0        2.12        4.08      1.22 o 
   7   5   0       19.86       22.56      1.48 o 
   8   5   0        1.80        3.23      1.48 o 
  -7   6   0        8.08       10.46      1.62 o 
  -6   6   0       11.44       15.00      2.21 o 
  -5   6   0        4.50        4.00      1.17 o 
  -4   6   0        0.05       -0.99      0.99 o 
  -3   6   0       41.53       35.08      1.53 o 
  -2   6   0       44.36       46.44      1.21 o 
  -1   6   0      272.77      313.21      4.09 o 
   0   6   0       35.87       35.16      1.16 o 
   1   6   0      145.15      161.13      3.14 o 
   2   6   0       29.58       32.59      1.42 o 
   3   6   0       14.22       14.23      0.91 o 
   4   6   0       93.68      105.12      3.05 o 
   5   6   0       79.42       76.37      2.34 o 
   6   6   0       22.97       23.86      1.53 o 
   7   6   0        1.33        1.08      1.45 o 
   8   6   0        0.15        0.27      1.25 o 
  -7   7   0       26.27       31.92      1.74 o 
  -6   7   0        0.63        0.05      1.13 o 
  -5   7   0       17.59       16.64      1.70 o 
  -4   7   0       37.88       31.57      1.37 o 
  -3   7   0      149.11      138.33      3.62 o 
  -2   7   0       10.89       10.73      1.06 o 
  -1   7   0       40.14       36.26      1.39 o 
   0   7   0        9.10        9.62      0.88 o 
   1   7   0       46.18       36.48      1.74 o 
   2   7   0        4.09        6.16      0.92 o 
   3   7   0        1.13        1.03      1.01 o 
   4   7   0      264.41      257.16      4.36 o 
   5   7   0       16.45       14.15      1.30 o 
   6   7   0        7.92        6.46      1.02 o 
   7   7   0        0.86        0.43      1.30 o 
   8   7   0        4.25        6.47      1.13 o 
  -6   8   0        0.24       -0.54      1.11 o 
  -5   8   0        2.32        2.21      0.87 o 
  -4   8   0       21.09       20.54      1.24 o 
  -3   8   0        2.64        2.75      1.01 o 
  -2   8   0       15.27       12.45      1.14 o 
  -1   8   0        5.10        4.19      0.82 o 
   0   8   0        6.75        5.97      0.98 o 
   1   8   0      112.69      121.56      4.74 o 
   2   8   0        0.18        0.90      1.01 o 
   3   8   0        0.00       -0.63      1.05 o 
   4   8   0       47.70       42.42      1.71 o 
   5   8   0        1.16        2.75      1.12 o 
   6   8   0       44.11       45.61      1.37 o 
   7   8   0        0.74        0.37      1.40 o 
  -5   9   0        0.59        0.19      0.93 o 
  -4   9   0        0.49        1.05      1.03 o 
  -3   9   0        2.78        3.16      0.95 o 
  -2   9   0       90.14       88.07      1.94 o 
  -1   9   0        3.49        4.89      1.01 o 
   0   9   0      245.91      253.92      6.04 o 
   1   9   0       17.52       20.41      1.11 o 
   2   9   0        2.39        2.09      1.43 o 
   3   9   0        0.04       -0.12      1.10 o 
   4   9   0       30.60       29.48      1.32 o 
   5   9   0       32.96       33.86      1.41 o 
   6   9   0        0.09       -0.08      1.21 o 
   7   9   0       12.77       14.28      1.38 o 
  -5  10   0        4.44        3.26      1.15 o 
  -4  10   0       13.43       13.25      0.90 o 
  -3  10   0       10.07       10.36      0.96 o 
  -2  10   0       55.52       59.25      1.55 o 
  -1  10   0       38.79       39.61      1.64 o 
   0  10   0        8.97        9.04      1.07 o 
   1  10   0        1.54        2.63      1.27 o 
   2  10   0        5.04        5.31      1.30 o 
   3  10   0      172.77      168.19      3.37 o 
   4  10   0        6.67        7.70      1.35 o 
   5  10   0       21.83       21.33      1.17 o 
   6  10   0        3.57        4.56      1.13 o 
   7  10   0        9.35        5.99      1.20 o 
  -3  11   0       36.64       36.55      2.94 o 
  -2  11   0        0.06        1.31      0.96 o 
  -1  11   0        5.11        5.83      1.04 o 
   0  11   0        4.92        3.39      1.40 o 
   1  11   0        0.21        0.30      1.29 o 
   2  11   0        2.46        3.28      1.20 o 
   3  11   0        3.91        2.33      1.18 o 
   4  11   0       37.28       41.99      2.03 o 
   5  11   0       25.96       24.99      1.55 o 
   6  11   0        0.34        0.06      0.99 o 
  -2  12   0       10.04        8.03      1.36 o 
  -1  12   0        0.03       -0.97      0.97 o 
   0  12   0        0.39        0.36      1.10 o 
   1  12   0        4.27        2.78      1.36 o 
   2  12   0        7.75        7.33      1.18 o 
   3  12   0       44.56       47.59      1.87 o 
   4  12   0        3.75        5.51      0.84 o 
   5  12   0        0.42        0.77      0.94 o 
  -1  13   0        0.07        2.10      1.10 o 
   0  13   0        4.52        4.90      0.93 o 
   1  13   0        0.00        1.59      0.97 o 
   2  13   0        6.06        5.47      1.03 o 
   3  13   0        0.09       -0.35      0.74 o 
  -2 -13   1        9.56        6.18      1.08 o 
  -1 -13   1       28.85       27.93      1.18 o 
  -4 -12   1        6.17        5.86      1.06 o 
  -3 -12   1        8.34        9.30      0.99 o 
  -2 -12   1       18.34       20.21      1.43 o 
  -1 -12   1        0.02       -0.73      1.18 o 
   0 -12   1       92.12      107.33      2.95 o 
   1 -12   1       12.81       13.25      0.99 o 
   2 -12   1        0.01       -0.43      0.88 o 
  -5 -11   1        0.00       -0.92      0.92 o 
  -4 -11   1        9.51       10.30      1.01 o 
  -3 -11   1        0.01       -0.21      1.23 o 
  -2 -11   1        0.02        0.86      1.81 o 
  -1 -11   1        6.79        7.52      1.40 o 
   0 -11   1        0.09       -0.98      1.12 o 
   1 -11   1        0.03       -1.04      1.04 o 
   2 -11   1       22.55       19.84      1.29 o 
   3 -11   1        0.19        0.65      0.73 o 
  -6 -10   1        5.66        5.40      1.23 o 
  -5 -10   1       13.72       13.75      1.20 o 
  -4 -10   1        6.24        4.65      1.24 o 
  -3 -10   1        0.39        0.92      1.22 o 
  -2 -10   1        0.00        0.25      1.30 o 
  -1 -10   1      137.83      143.79      3.53 o 
   0 -10   1       26.34       22.93      1.18 o 
   1 -10   1       23.75       21.89      1.29 o 
   2 -10   1       60.65       63.46      1.67 o 
   3 -10   1        0.71        1.67      0.85 o 
   4 -10   1        0.12       -0.56      0.91 o 
  -7  -9   1        0.08        0.46      1.31 o 
  -6  -9   1       10.16       11.39      1.36 o 
  -5  -9   1        4.94        3.13      1.09 o 
  -4  -9   1       39.97       39.99      1.69 o 
  -3  -9   1       82.47       78.16      2.40 o 
  -2  -9   1       22.70       19.51      1.53 o 
  -1  -9   1        0.04        0.41      1.18 o 
   0  -9   1        2.42        3.35      1.07 o 
   1  -9   1        1.58        1.05      1.12 o 
   2  -9   1        0.98        2.40      0.99 o 
   3  -9   1       97.39       94.23      2.01 o 
   4  -9   1        0.03        0.60      0.90 o 
   5  -9   1        0.20        0.52      0.91 o 
  -7  -8   1        0.73        0.72      1.14 o 
  -6  -8   1        9.96       13.44      1.35 o 
  -5  -8   1       24.44       23.99      1.49 o 
  -4  -8   1        1.27        2.24      1.34 o 
  -3  -8   1      310.23      297.96      4.10 o 
  -2  -8   1       70.11       69.95      2.62 o 
  -1  -8   1       56.83       52.47      1.98 o 
   0  -8   1        0.17        0.44      1.01 o 
   1  -8   1      106.56      102.42      2.02 o 
   2  -8   1       40.29       40.40      1.50 o 
   3  -8   1        0.13       -0.48      1.04 o 
   4  -8   1      130.21      117.32      2.64 o 
   5  -8   1        0.62        1.26      0.82 o 
   6  -8   1        0.04        0.34      1.35 o 
  -8  -7   1        4.90        7.40      1.26 o 
  -7  -7   1        0.11       -0.73      1.32 o 
  -6  -7   1        2.41        2.57      1.04 o 
  -5  -7   1        0.76        1.80      1.03 o 
  -4  -7   1       17.98       19.08      1.21 o 
  -3  -7   1        7.27        7.82      0.92 o 
  -2  -7   1      182.40      178.74      2.84 o 
  -1  -7   1       15.86       17.95      1.08 o 
   0  -7   1        3.29        4.21      1.24 o 
   1  -7   1        0.28        0.01      0.86 o 
   2  -7   1       26.90       24.65      1.03 o 
   3  -7   1        9.00        9.40      0.99 o 
   4  -7   1       24.59       22.81      1.36 o 
   5  -7   1        0.09        0.31      0.99 o 
   6  -7   1        0.16        0.41      1.08 o 
  -8  -6   1       36.94       39.31      2.45 o 
  -7  -6   1       11.55       13.92      1.49 o 
  -6  -6   1        0.01        1.76      1.25 o 
  -5  -6   1        5.43        5.52      1.11 o 
  -4  -6   1        2.07        2.41      1.42 o 
  -3  -6   1       18.05       17.67      1.30 o 
  -2  -6   1        9.75       10.10      0.79 o 
  -1  -6   1        0.48        0.35      0.79 o 
   0  -6   1       18.05       13.35      0.94 o 
   1  -6   1        0.07        0.73      0.65 o 
   2  -6   1        0.36        0.05      0.65 o 
   3  -6   1        0.89        0.55      0.81 o 
   4  -6   1        7.75        5.28      1.02 o 
   5  -6   1        3.88        2.40      1.29 o 
   6  -6   1       25.90       23.80      1.44 o 
   7  -6   1        9.96       11.32      1.64 o 
  -8  -5   1        1.70        1.96      1.66 o 
  -7  -5   1        0.09       -1.13      1.22 o 
  -6  -5   1       48.85       56.40      1.64 o 
  -5  -5   1      187.42      193.15      3.46 o 
  -4  -5   1        0.48        0.74      1.06 o 
  -3  -5   1       65.96       58.41      1.77 o 
  -2  -5   1      555.49      567.66     16.95 o 
  -1  -5   1        1.02        1.77      0.67 o 
   0  -5   1       16.34       18.66      0.86 o 
   1  -5   1       55.36       48.02      0.98 o 
   2  -5   1      261.51      287.47      4.14 o 
   3  -5   1        3.62        4.33      0.74 o 
   4  -5   1      112.24      102.00      1.72 o 
   5  -5   1      114.99      108.56      3.16 o 
   6  -5   1        0.49       -0.33      1.33 o 
   7  -5   1        9.77       11.28      1.67 o 
  -8  -4   1       15.04       17.59      1.50 o 
  -7  -4   1        0.31        0.18      1.49 o 
  -6  -4   1       21.60       22.12      1.14 o 
  -5  -4   1       10.39       13.26      1.02 o 
  -4  -4   1       72.22       73.73      1.99 o 
  -3  -4   1       39.85       39.65      2.20 o 
  -2  -4   1        0.24        0.54      0.57 o 
  -1  -4   1       59.27       55.64      1.61 o 
   0  -4   1       28.09       23.35      1.07 o 
   1  -4   1       29.75       33.66      0.98 o 
   2  -4   1       26.17       33.74      1.03 o 
   3  -4   1      218.18      249.24      4.60 o 
   4  -4   1       27.46       25.32      2.11 o 
   5  -4   1        5.88        4.11      1.33 o 
   6  -4   1        9.85       11.97      1.60 o 
   7  -4   1       17.05       17.96      2.02 o 
   8  -4   1       55.60       68.29      3.00 o 
  -8  -3   1        3.91        3.80      2.25 o 
  -7  -3   1        0.31        1.15      1.29 o 
  -6  -3   1        4.66        3.31      1.05 o 
  -5  -3   1       15.40       15.46      1.07 o 
  -4  -3   1        2.66        0.59      1.08 o 
  -3  -3   1      274.94      312.87      5.21 o 
  -2  -3   1       18.38       15.20      0.96 o 
  -1  -3   1      172.34      175.71      2.55 o 
   0  -3   1     3974.67     4029.80     46.73 o 
   1  -3   1      255.97      273.90      2.79 o 
   2  -3   1     1348.80     1481.60      8.36 o 
   3  -3   1        4.89        4.15      0.67 o 
   4  -3   1        2.93        4.63      1.13 o 
   5  -3   1       19.14       20.57      1.33 o 
   6  -3   1       16.27       12.89      1.42 o 
   7  -3   1       16.02       14.63      1.68 o 
   8  -3   1       12.66       14.30      1.82 o 
  -8  -2   1        7.52        7.83      1.14 o 
  -7  -2   1       13.89       11.49      1.22 o 
  -6  -2   1        9.64        9.42      1.11 o 
  -5  -2   1        0.07        0.70      1.19 o 
  -4  -2   1       13.06       10.06      0.69 o 
  -3  -2   1      277.70      278.47      6.69 o 
  -2  -2   1      853.27      810.44     13.67 o 
  -1  -2   1       75.50       77.09      1.29 o 
   0  -2   1     1540.68     1490.33     28.37 o 
   1  -2   1       17.44       16.74      0.89 o 
   2  -2   1      519.51      522.65      7.46 o 
   3  -2   1     1475.45     1601.45     12.53 o 
   4  -2   1       75.76       80.88      3.29 o 
   5  -2   1      215.68      227.79      4.17 o 
   6  -2   1       37.92       33.51      1.34 o 
   7  -2   1        4.02        2.93      1.35 o 
   8  -2   1       16.73       15.50      2.35 o 
  -8  -1   1        2.06        4.54      1.12 o 
  -7  -1   1       40.36       40.36      1.65 o 
  -6  -1   1        5.89        3.70      1.12 o 
  -5  -1   1        3.38        5.59      1.04 o 
  -4  -1   1      241.83      264.40      4.93 o 
  -3  -1   1      631.62      634.32      8.11 o 
  -2  -1   1       56.23       56.92      0.91 o 
  -1  -1   1     3148.80     3162.47     66.08 o 
   0  -1   1     2073.96     2095.70     79.40 o 
   1  -1   1     7223.28     7261.18     38.17 o 
   2  -1   1     1937.36     1887.96      7.91 o 
   3  -1   1        0.04        0.16      0.50 o 
   4  -1   1        0.22       -0.39      1.15 o 
   5  -1   1      125.74      141.71      3.15 o 
   6  -1   1      209.21      199.95      4.22 o 
   7  -1   1       17.61       17.07      1.63 o 
   8  -1   1       23.44       24.48      2.79 o 
   9  -1   1        5.13        4.91      1.13 o 
  -8   0   1        1.31        1.17      1.82 o 
  -7   0   1        4.74        4.24      1.38 o 
  -6   0   1      133.25      127.04      5.47 o 
  -5   0   1       52.85       63.78      1.79 o 
  -4   0   1      319.13      325.29     16.60 o 
  -3   0   1      308.18      325.09      3.45 o 
  -2   0   1     1816.78     1716.53      6.92 o 
  -1   0   1      250.21      262.02      4.84 o 
   0   0   1        4.01        5.80      0.41 o 
   1   0   1      689.42      668.73     12.13 o 
   2   0   1      788.34      799.23      4.97 o 
   3   0   1       12.03        9.28      0.67 o 
   4   0   1       12.81       14.46      1.19 o 
   5   0   1      111.99      106.37      2.77 o 
   6   0   1       36.30       40.78      1.44 o 
   7   0   1        5.36        4.12      1.46 o 
   8   0   1       14.96       12.44      1.85 o 
   9   0   1        6.24        5.29      1.34 o 
  -8   1   1        0.97        0.08      1.76 o 
  -7   1   1       11.28       10.84      1.39 o 
  -6   1   1      146.59      141.13      2.71 o 
  -5   1   1       57.21       67.80      2.64 o 
  -4   1   1       31.27       32.63      1.55 o 
  -3   1   1        0.01        0.74      1.01 o 
  -2   1   1      153.82      153.83      2.60 o 
  -1   1   1     1172.73     1114.70      8.45 o 
   0   1   1     2017.40     1892.29     17.66 o 
   1   1   1     1052.38      990.37     11.74 o 
   2   1   1     5039.49     4959.67     18.96 o 
   3   1   1      292.83      280.43      8.30 o 
   4   1   1      200.39      218.84      3.25 o 
   5   1   1        3.92        3.31      0.98 o 
   6   1   1      156.55      153.56      2.71 o 
   7   1   1       12.85       12.64      1.81 o 
   8   1   1       11.82       10.72      1.40 o 
   9   1   1        3.17        1.17      1.39 o 
  -8   2   1        2.37        1.22      1.65 o 
  -7   2   1       63.96       73.43      5.42 o 
  -6   2   1       58.47       63.22      2.28 o 
  -5   2   1      641.34      627.25      5.70 o 
  -4   2   1       51.11       51.08      2.66 o 
  -3   2   1        0.35        0.01      0.71 o 
  -2   2   1      514.55      543.68      2.77 o 
  -1   2   1       47.23       55.80      1.78 o 
   0   2   1     4246.76     4605.87     22.71 o 
   1   2   1     2036.13     1953.18      6.67 o 
   2   2   1    23413.09    22665.35    264.51 o 
   3   2   1      261.73      278.84      3.81 o 
   4   2   1       99.28       96.53      2.82 o 
   5   2   1       78.14       81.29      2.93 o 
   6   2   1       18.99       18.22      1.07 o 
   7   2   1      252.50      269.45     12.37 o 
   8   2   1        3.24        3.38      1.31 o 
   9   2   1       11.60       12.41      1.81 o 
  -8   3   1       16.97       18.55      1.95 o 
  -7   3   1       13.01       14.99      2.07 o 
  -6   3   1      228.95      218.82      4.76 o 
  -5   3   1        5.13        5.66      1.28 o 
  -4   3   1      141.41      132.59      3.82 o 
  -3   3   1       13.70       11.91      1.32 o 
  -2   3   1      110.64      122.48      2.62 o 
  -1   3   1       92.01       91.64      1.62 o 
   0   3   1      310.19      311.54      2.64 o 
   1   3   1    10472.79    10548.93    837.64 o 
   2   3   1      211.49      196.92      2.81 o 
   3   3   1       70.51       75.20      1.61 o 
   4   3   1      109.19      121.96      2.96 o 
   5   3   1        3.20        1.34      1.28 o 
   6   3   1        0.72        1.37      1.08 o 
   7   3   1        1.37        0.46      1.20 o 
   8   3   1       26.03       31.19      1.85 o 
   9   3   1        4.59        5.48      1.72 o 
  -8   4   1        0.51        1.59      1.30 o 
  -7   4   1        3.32        4.09      1.72 o 
  -6   4   1       34.51       32.22      1.72 o 
  -5   4   1      319.47      310.49      5.84 o 
  -4   4   1       72.43       78.05      2.25 o 
  -3   4   1      321.12      325.90      3.86 o 
  -2   4   1      425.87      436.50      7.30 o 
  -1   4   1      401.72      401.17      3.33 o 
   0   4   1       47.74       42.61      1.08 o 
   1   4   1      583.02      507.09      5.62 o 
   2   4   1     1758.53     1797.77     13.39 o 
   3   4   1      546.57      542.07      4.55 o 
   4   4   1     1919.97     1898.52     11.70 o 
   5   4   1      318.13      287.03      6.01 o 
   6   4   1       56.82       56.40      2.24 o 
   7   4   1        0.13        0.99      1.22 o 
   8   4   1       24.55       26.75      1.59 o 
   9   4   1        6.45        7.23      1.47 o 
  -7   5   1        2.39        1.62      1.62 o 
  -6   5   1       95.68      101.28     14.50 o 
  -5   5   1       13.75       12.41      1.09 o 
  -4   5   1        1.42        1.26      0.95 o 
  -3   5   1        0.65       -0.38      1.20 o 
  -2   5   1      274.51      254.94      3.91 o 
  -1   5   1      197.57      236.95      5.24 o 
   0   5   1       99.64       95.48      1.71 o 
   1   5   1      588.69      511.23      5.19 o 
   2   5   1      111.18       98.56      1.54 o 
   3   5   1      414.20      399.48      5.08 o 
   4   5   1        6.22        7.10      0.84 o 
   5   5   1        5.78        8.05      0.99 o 
   6   5   1       49.85       44.43      1.42 o 
   7   5   1       24.51       25.54      1.59 o 
   8   5   1        0.08        2.98      1.55 o 
   9   5   1        0.78        0.87      1.30 o 
  -7   6   1        0.00       -0.96      1.39 o 
  -6   6   1        3.65        1.02      1.43 o 
  -5   6   1       38.50       35.72      1.35 o 
  -4   6   1       16.67       18.20      1.20 o 
  -3   6   1        0.65        0.80      1.22 o 
  -2   6   1       26.78       28.45      1.33 o 
  -1   6   1       81.14       75.09      1.57 o 
   0   6   1      116.67      142.55      3.78 o 
   1   6   1       92.60       89.69      2.21 o 
   2   6   1        5.59        5.20      0.73 o 
   3   6   1        0.31        1.26      0.78 o 
   4   6   1      145.62      160.93      4.19 o 
   5   6   1        1.76        2.53      1.05 o 
   6   6   1       15.48       13.16      1.05 o 
   7   6   1        1.13        0.16      1.28 o 
   8   6   1        2.85        3.83      1.31 o 
  -7   7   1       17.03       22.33      1.55 o 
  -6   7   1       28.52       28.05      1.58 o 
  -5   7   1        0.07        2.34      1.14 o 
  -4   7   1        0.01        0.49      0.90 o 
  -3   7   1      115.74      101.63      3.58 o 
  -2   7   1        0.10        1.08      0.94 o 
  -1   7   1        0.45        1.36      0.70 o 
   0   7   1        1.34        0.84      0.68 o 
   1   7   1       49.35       48.47      1.62 o 
   2   7   1       77.53       79.07      2.57 o 
   3   7   1       96.31       89.57      2.64 o 
   4   7   1       98.52      104.29      2.16 o 
   5   7   1       49.37       49.71      1.75 o 
   6   7   1        0.00        1.14      1.05 o 
   7   7   1        8.21       10.04      1.24 o 
   8   7   1        6.18        7.84      1.25 o 
  -6   8   1       14.26       15.13      2.76 o 
  -5   8   1       40.92       47.10      1.74 o 
  -4   8   1        0.00       -0.58      1.03 o 
  -3   8   1       13.36        9.98      1.06 o 
  -2   8   1       41.56       40.52      1.52 o 
  -1   8   1      370.82      380.92      5.38 o 
   0   8   1        9.07        8.65      0.88 o 
   1   8   1       23.50       18.32      0.96 o 
   2   8   1        3.66        3.98      0.92 o 
   3   8   1        0.04        0.45      1.05 o 
   4   8   1        7.11        6.85      1.04 o 
   5   8   1       15.77       14.70      1.30 o 
   6   8   1       70.80       72.61      2.31 o 
   7   8   1       15.20       14.69      1.42 o 
   8   8   1        2.54        1.64      0.95 o 
  -5   9   1        1.15        0.62      0.94 o 
  -4   9   1       16.76       16.99      1.19 o 
  -3   9   1        1.52        1.18      0.98 o 
  -2   9   1       12.18       13.72      1.03 o 
  -1   9   1       29.38       23.20      1.12 o 
   0   9   1       16.64       14.28      0.98 o 
   1   9   1       25.70       26.51      1.45 o 
   2   9   1       36.79       42.22      1.47 o 
   3   9   1        3.91        5.44      0.94 o 
   4   9   1       10.32       11.12      0.96 o 
   5   9   1        7.17        7.68      1.04 o 
   6   9   1        8.05        8.96      0.93 o 
   7   9   1        1.45        2.71      1.21 o 
  -5  10   1        0.75        0.76      0.72 o 
  -4  10   1        1.36        1.04      0.98 o 
  -3  10   1        4.29        5.28      1.08 o 
  -2  10   1       49.42       48.50      1.44 o 
  -1  10   1       26.21       25.37      1.24 o 
   0  10   1        0.46        1.29      1.13 o 
   1  10   1       11.12       12.13      1.24 o 
   2  10   1       28.84       28.70      2.07 o 
   3  10   1        3.08        3.36      1.28 o 
   4  10   1        0.55        2.41      0.98 o 
   5  10   1       15.07       18.67      1.23 o 
   6  10   1        2.52        3.53      1.03 o 
   7  10   1        0.08        0.28      1.10 o 
  -4  11   1        0.13       -0.26      0.64 o 
  -3  11   1       13.81       13.93      1.22 o 
  -2  11   1       12.16       13.02      1.12 o 
  -1  11   1       34.29       35.64      1.67 o 
   0  11   1       23.43       24.56      1.30 o 
   1  11   1        1.28        3.27      1.25 o 
   2  11   1       55.65       51.22      2.50 o 
   3  11   1        1.49        3.29      1.47 o 
   4  11   1        5.10        4.43      1.08 o 
   5  11   1       12.45       14.28      1.08 o 
   6  11   1        0.49       -0.78      1.20 o 
  -3  12   1        2.06        2.51      0.81 o 
  -2  12   1       29.97       33.95      1.38 o 
  -1  12   1        2.94        3.68      1.06 o 
   0  12   1        0.03        1.10      1.02 o 
   1  12   1        0.07        1.67      1.27 o 
   2  12   1        4.30        2.67      1.18 o 
   3  12   1        2.82        3.48      1.09 o 
   4  12   1        1.48        1.11      1.39 o 
   5  12   1       45.68       47.39      1.94 o 
  -1  13   1       33.05       35.17      1.25 o 
   0  13   1       10.48        8.40      0.93 o 
   1  13   1        0.05       -0.26      1.12 o 
   2  13   1        6.66        6.14      0.98 o 
   3  13   1        1.67        1.46      1.10 o 
   4  13   1        0.16        0.62      0.78 o 
  -3 -12   2        3.35        1.96      0.88 o 
  -2 -12   2        0.00        0.43      0.94 o 
  -1 -12   2       11.47       11.75      1.20 o 
   0 -12   2       36.32       42.31      1.75 o 
   1 -12   2        2.66        3.07      0.89 o 
  -4 -11   2        3.17        2.62      0.95 o 
  -3 -11   2        8.62        7.70      0.98 o 
  -2 -11   2        0.12        0.02      1.40 o 
  -1 -11   2       20.26       23.80      1.33 o 
   0 -11   2       71.34       81.46      2.37 o 
   1 -11   2       32.45       33.81      2.12 o 
   2 -11   2        1.03        0.60      0.79 o 
   3 -11   2        0.60       -0.34      0.90 o 
  -6 -10   2        4.31        2.89      1.08 o 
  -5 -10   2       28.90       32.65      1.32 o 
  -4 -10   2       13.25       14.99      1.29 o 
  -3 -10   2        5.05        5.86      1.40 o 
  -2 -10   2       32.04       29.53      1.93 o 
  -1 -10   2       12.83       16.70      1.27 o 
   0 -10   2       80.57       87.40      2.40 o 
   1 -10   2        1.15        1.83      1.07 o 
   2 -10   2       24.49       23.22      1.26 o 
   3 -10   2        1.51        1.54      0.86 o 
   4 -10   2        0.15        0.97      1.01 o 
  -6  -9   2       20.74       19.53      2.18 o 
  -5  -9   2        1.47        1.15      1.11 o 
  -4  -9   2        0.20       -0.65      1.18 o 
  -3  -9   2        9.93        9.18      1.19 o 
  -2  -9   2        8.68        7.87      1.22 o 
  -1  -9   2        0.38       -1.07      1.19 o 
   0  -9   2        4.69        4.91      1.32 o 
   1  -9   2      101.14      100.98      2.24 o 
   2  -9   2       58.15       58.12      1.69 o 
   3  -9   2       18.33       19.46      1.05 o 
   4  -9   2        2.36        2.37      0.85 o 
   5  -9   2        1.57        1.01      1.35 o 
  -7  -8   2        0.01        0.95      1.37 o 
  -6  -8   2       17.16       15.54      1.45 o 
  -5  -8   2        3.60        5.87      1.18 o 
  -4  -8   2        8.76        8.44      1.33 o 
  -3  -8   2        2.68        2.00      1.04 o 
  -2  -8   2        5.94        6.00      0.95 o 
  -1  -8   2        7.68        7.54      1.37 o 
   0  -8   2        9.48        8.31      1.22 o 
   1  -8   2       39.38       38.26      1.21 o 
   2  -8   2       22.57       17.76      1.06 o 
   3  -8   2        0.39       -0.50      1.00 o 
   4  -8   2       70.52       63.48      1.62 o 
   5  -8   2        9.32       12.52      0.98 o 
   6  -8   2        0.00        0.42      1.33 o 
  -7  -7   2        0.51       -0.53      1.82 o 
  -6  -7   2        0.59        0.68      1.09 o 
  -5  -7   2       22.80       25.27      1.40 o 
  -4  -7   2       92.81       92.57      2.19 o 
  -3  -7   2       20.83       20.36      1.02 o 
  -2  -7   2       64.99       70.36      1.52 o 
  -1  -7   2       13.91       15.74      1.07 o 
   0  -7   2       15.73       11.66      1.14 o 
   1  -7   2        5.98        6.51      1.24 o 
   2  -7   2        8.64        7.54      0.90 o 
   3  -7   2      116.51      101.10      1.91 o 
   4  -7   2       19.03       18.86      1.56 o 
   5  -7   2       50.28       43.77      1.66 o 
   6  -7   2        0.01       -1.25      1.25 o 
  -8  -6   2        7.47        5.90      1.17 o 
  -7  -6   2        0.09        1.90      2.04 o 
  -6  -6   2       14.88       14.49      1.68 o 
  -5  -6   2        1.81        2.27      1.20 o 
  -4  -6   2      247.86      249.42      6.39 o 
  -3  -6   2       29.49       27.66      1.25 o 
  -2  -6   2      224.32      215.46      4.57 o 
  -1  -6   2      384.63      414.58     21.12 o 
   0  -6   2      275.90      265.06      4.59 o 
   1  -6   2      235.60      240.87      3.40 o 
   2  -6   2       43.51       38.85      1.22 o 
   3  -6   2      136.64      123.39      2.71 o 
   4  -6   2        0.01        0.86      0.99 o 
   5  -6   2       15.73       14.43      0.98 o 
   6  -6   2       12.90       13.05      1.22 o 
   7  -6   2       12.76       16.47      1.67 o 
  -8  -5   2        1.42        3.81      1.37 o 
  -7  -5   2        0.26       -1.49      1.74 o 
  -6  -5   2       15.13       16.25      2.00 o 
  -5  -5   2       26.26       27.37      1.61 o 
  -4  -5   2        0.02        0.41      0.91 o 
  -3  -5   2       11.89        9.69      1.02 o 
  -2  -5   2       34.84       36.87      1.18 o 
  -1  -5   2      137.73      137.29      2.60 o 
   0  -5   2       54.77       45.42      1.64 o 
   1  -5   2       20.08       21.19      0.81 o 
   2  -5   2       27.75       24.41      1.03 o 
   3  -5   2        6.50        5.25      0.94 o 
   4  -5   2       26.23       24.95      1.29 o 
   5  -5   2       19.59       15.65      1.03 o 
   6  -5   2       51.00       51.41      1.93 o 
   7  -5   2        7.70        7.98      1.57 o 
  -8  -4   2        0.26        0.44      3.35 o 
  -7  -4   2        5.08        3.63      1.49 o 
  -6  -4   2       20.55       19.47      1.22 o 
  -5  -4   2        0.13        0.19      0.89 o 
  -4  -4   2        4.25        5.03      1.13 o 
  -3  -4   2      349.65      367.98      5.94 o 
  -2  -4   2       46.22       46.26      1.52 o 
  -1  -4   2      899.83     1009.65     23.29 o 
   0  -4   2      242.71      301.62      2.94 o 
   1  -4   2      498.27      474.25      8.59 o 
   2  -4   2       24.01       15.73      0.76 o 
   3  -4   2      165.88      163.56      2.41 o 
   4  -4   2        4.17        4.27      0.98 o 
   5  -4   2       61.85       59.56      2.00 o 
   6  -4   2       16.54       17.17      1.43 o 
   7  -4   2       12.43       12.61      1.38 o 
   8  -4   2        0.09       -1.32      1.32 o 
  -8  -3   2        2.50        3.73      1.21 o 
  -7  -3   2        0.53       -1.47      1.54 o 
  -6  -3   2       17.64       16.69      1.33 o 
  -5  -3   2       23.99       23.07      1.03 o 
  -4  -3   2      197.89      203.24      5.61 o 
  -3  -3   2      174.59      164.38      5.83 o 
  -2  -3   2      359.75      382.92      6.37 o 
  -1  -3   2      227.19      231.31      2.26 o 
   0  -3   2       64.21       59.61      1.33 o 
   1  -3   2      354.61      363.13      3.58 o 
   2  -3   2      749.72      770.49     10.57 o 
   3  -3   2       76.49       89.46      2.90 o 
   4  -3   2       20.17       23.96      1.59 o 
   5  -3   2        0.45        1.16      0.88 o 
   6  -3   2        0.42        0.26      1.22 o 
   7  -3   2       20.00       21.61      1.88 o 
   8  -3   2       10.45        9.52      1.88 o 
  -8  -2   2        5.59        6.42      1.25 o 
  -7  -2   2        0.04        1.78      1.52 o 
  -6  -2   2      123.34      123.29      2.57 o 
  -5  -2   2       19.58       20.23      0.94 o 
  -4  -2   2       25.00       33.05      1.36 o 
  -3  -2   2       19.35       21.25      0.82 o 
  -2  -2   2       34.02       31.49      0.87 o 
  -1  -2   2       15.38       20.62      2.82 o 
   0  -2   2      563.28      542.65     10.06 o 
   1  -2   2       32.15       41.51      1.56 o 
   2  -2   2      477.63      470.21     10.25 o 
   3  -2   2     1581.04     1702.15     26.38 o 
   4  -2   2       21.64       19.95      1.31 o 
   5  -2   2        3.46        1.86      1.22 o 
   6  -2   2        1.25        0.58      0.98 o 
   7  -2   2        0.26        0.92      1.60 o 
   8  -2   2        1.05        2.09      1.99 o 
  -8  -1   2       17.09       19.51      2.13 o 
  -7  -1   2        0.37        1.68      1.32 o 
  -6  -1   2        7.37        8.65      1.05 o 
  -5  -1   2       40.44       42.95      1.33 o 
  -4  -1   2       42.42       50.90      1.21 o 
  -3  -1   2     1516.80     1586.33     10.81 o 
  -2  -1   2       25.25       19.27      0.68 o 
  -1  -1   2       38.22       45.40      1.22 o 
   0  -1   2      188.73      176.05      2.36 o 
   1  -1   2      204.46      218.25      2.85 o 
   2  -1   2     2389.44     2476.97     11.14 o 
   3  -1   2       96.03       99.81      2.41 o 
   4  -1   2      634.61      723.81      6.35 o 
   5  -1   2       12.64       12.82      1.19 o 
   6  -1   2       22.45       23.51      1.28 o 
   7  -1   2       24.32       26.70      1.54 o 
   8  -1   2        2.97        3.41      2.02 o 
   9  -1   2       19.97       25.45      1.76 o 
  -8   0   2        3.39        1.96      1.33 o 
  -7   0   2        1.08        2.65      1.27 o 
  -6   0   2        8.93        7.68      1.04 o 
  -5   0   2        2.68        1.96      0.96 o 
  -4   0   2       19.96       21.82      0.95 o 
  -3   0   2      125.65      141.49      2.19 o 
  -2   0   2        3.52        2.96      0.24 o 
  -1   0   2      643.36      638.06      7.93 o 
   0   0   2      426.46      449.67     22.36 o 
   1   0   2        6.47        9.29      0.33 o 
   2   0   2      100.22       92.84      1.30 o 
   3   0   2      161.47      158.67      1.95 o 
   4   0   2      219.83      227.74      2.92 o 
   5   0   2      170.85      194.35      4.34 o 
   6   0   2       39.90       34.59      1.36 o 
   7   0   2        6.20        6.14      1.16 o 
   8   0   2        0.72        0.72      1.22 o 
   9   0   2        0.93        1.33      1.36 o 
  -8   1   2       29.48       34.54      1.60 o 
  -7   1   2        0.13        0.61      1.22 o 
  -6   1   2       30.14       25.04      1.36 o 
  -5   1   2       39.88       51.03      1.33 o 
  -4   1   2       26.45       30.18      1.44 o 
  -3   1   2        6.10        6.14      0.53 o 
  -2   1   2       21.29       21.85      0.94 o 
  -1   1   2      599.02      554.21      9.51 o 
   0   1   2       87.59       81.48      6.59 o 
   1   1   2      311.66      332.54      8.03 o 
   2   1   2     1351.52     1318.79      6.46 o 
   3   1   2     1567.75     1537.87     23.07 o 
   4   1   2        5.62        3.26      0.61 o 
   5   1   2        0.04       -0.21      0.85 o 
   6   1   2      139.60      141.59      2.38 o 
   7   1   2        4.01        3.30      1.41 o 
   8   1   2        0.69        0.49      1.23 o 
   9   1   2       18.61       21.78      1.94 o 
  -8   2   2        0.49        2.03      1.61 o 
  -7   2   2       25.55       27.37      1.95 o 
  -6   2   2        3.55        2.75      1.24 o 
  -5   2   2        0.27        0.09      0.90 o 
  -4   2   2      161.23      146.28      6.66 o 
  -3   2   2       66.56       83.89      1.72 o 
  -2   2   2       19.67       17.43      1.05 o 
  -1   2   2      655.41      672.79      9.32 o 
   0   2   2      212.87      241.94      2.62 o 
   1   2   2      832.19      834.09      3.26 o 
   2   2   2     3214.52     3128.40     22.10 o 
   3   2   2      118.85      109.44      1.62 o 
   4   2   2       85.62       79.85      2.55 o 
   5   2   2        0.00        1.08      1.16 o 
   6   2   2       10.53       12.07      0.89 o 
   7   2   2      353.36      335.25      5.29 o 
   8   2   2       30.15       33.43      1.97 o 
   9   2   2        2.64        4.37      1.64 o 
  -8   3   2       32.52       31.86      1.98 o 
  -7   3   2        4.31        4.13      1.36 o 
  -6   3   2      158.01      146.36      3.13 o 
  -5   3   2        2.28        1.58      1.06 o 
  -4   3   2       54.39       66.29      2.38 o 
  -3   3   2       46.89       61.80      1.67 o 
  -2   3   2        1.17        1.27      0.85 o 
  -1   3   2        7.80        9.24      0.88 o 
   0   3   2      112.40      109.52      2.61 o 
   1   3   2    15358.51    15156.38    314.51 o 
   2   3   2      109.25      104.11      1.52 o 
   3   3   2     1340.96     1317.99     13.13 o 
   4   3   2      875.32      933.73     17.87 o 
   5   3   2      219.50      233.46      5.51 o 
   6   3   2      131.63      135.47      2.33 o 
   7   3   2       72.83       71.68      2.32 o 
   8   3   2       71.82       74.55      2.65 o 
   9   3   2        2.85        2.05      1.59 o 
  -7   4   2        0.88        0.74      1.27 o 
  -6   4   2       78.57       79.03      2.39 o 
  -5   4   2      983.02      949.19      9.36 o 
  -4   4   2       53.10       57.41      2.21 o 
  -3   4   2      264.01      233.93      4.71 o 
  -2   4   2        9.38       13.11      0.86 o 
  -1   4   2       18.30       21.86      0.98 o 
   0   4   2       31.71       27.67      1.01 o 
   1   4   2      986.32      998.65      4.57 o 
   2   4   2     4780.69     4646.93     60.31 o 
   3   4   2     1908.15     1964.23     35.94 o 
   4   4   2     1696.57     1728.66     27.05 o 
   5   4   2       65.45       74.73      2.40 o 
   6   4   2       52.94       46.34      1.81 o 
   7   4   2       78.09       75.93      2.38 o 
   8   4   2        0.19        0.54      1.28 o 
   9   4   2        3.61        4.88      1.73 o 
  -7   5   2       14.48       14.90      1.86 o 
  -6   5   2      100.44       99.78      3.54 o 
  -5   5   2       30.55       33.62      1.47 o 
  -4   5   2      815.56      784.02      7.39 o 
  -3   5   2      191.15      175.21      3.15 o 
  -2   5   2       18.63       22.85      1.16 o 
  -1   5   2      656.21      707.37      6.63 o 
   0   5   2      138.58      141.47      2.16 o 
   1   5   2       46.08       53.23      1.08 o 
   2   5   2      185.97      189.62      2.39 o 
   3   5   2      447.29      450.81      3.55 o 
   4   5   2       35.94       27.50      2.02 o 
   5   5   2       49.00       49.64      1.82 o 
   6   5   2      235.17      234.73      3.20 o 
   7   5   2        9.13        7.00      1.21 o 
   8   5   2       40.22       46.50      4.32 o 
   9   5   2        0.89        1.28      1.49 o 
  -7   6   2        0.24        0.98      1.45 o 
  -6   6   2        0.01       -0.24      1.31 o 
  -5   6   2        1.84        2.14      1.00 o 
  -4   6   2      102.98       94.09      1.82 o 
  -3   6   2       81.78       74.46      2.31 o 
  -2   6   2        0.17        0.30      1.01 o 
  -1   6   2      601.73      597.78      9.95 o 
   0   6   2       86.76      104.23      3.19 o 
   1   6   2       83.81       84.85      2.26 o 
   2   6   2      304.03      294.06      3.59 o 
   3   6   2       55.12       56.67      1.46 o 
   4   6   2        0.48        2.81      0.95 o 
   5   6   2       70.89       75.05      1.67 o 
   6   6   2      231.49      223.40      4.58 o 
   7   6   2       25.41       26.01      1.29 o 
   8   6   2        0.01        0.57      1.19 o 
   9   6   2        8.86        9.01      1.41 o 
  -7   7   2        0.01        0.07      0.99 o 
  -6   7   2       10.64       10.14      1.62 o 
  -5   7   2        1.00        0.90      1.29 o 
  -4   7   2       12.44       11.85      0.93 o 
  -3   7   2       46.43       47.12      1.49 o 
  -2   7   2      301.70      290.84     11.83 o 
  -1   7   2        0.86        0.54      0.73 o 
   0   7   2       11.48       11.91      0.96 o 
   1   7   2      280.95      284.48      4.36 o 
   2   7   2      301.87      290.71      5.24 o 
   3   7   2        1.16        1.26      0.78 o 
   4   7   2       34.53       33.21      1.33 o 
   5   7   2      206.05      199.61      3.66 o 
   6   7   2       15.47       14.29      1.19 o 
   7   7   2        3.36        2.77      1.12 o 
   8   7   2       28.40       26.66      4.22 o 
  -6   8   2        0.25        1.79      1.02 o 
  -5   8   2        7.86        6.87      1.24 o 
  -4   8   2        5.39        3.03      1.10 o 
  -3   8   2       14.56       16.87      1.11 o 
  -2   8   2        1.57        1.85      0.85 o 
  -1   8   2       88.31       91.47      2.23 o 
   0   8   2      111.50      121.23      2.37 o 
   1   8   2        3.04        2.51      0.87 o 
   2   8   2        0.05        0.73      0.87 o 
   3   8   2       16.15       16.75      0.93 o 
   4   8   2        3.59        3.12      0.99 o 
   5   8   2        6.29        7.97      0.96 o 
   6   8   2       23.89       25.09      1.46 o 
   7   8   2       11.70       10.34      1.21 o 
   8   8   2        0.23       -0.95      1.25 o 
  -5   9   2        0.50        3.00      0.93 o 
  -4   9   2        1.92        1.88      1.01 o 
  -3   9   2       10.04        9.70      1.02 o 
  -2   9   2        0.23        0.36      0.96 o 
  -1   9   2      110.14       95.94      1.71 o 
   0   9   2        0.63        0.62      0.87 o 
   1   9   2        1.14        1.77      1.19 o 
   2   9   2       13.56       15.14      1.08 o 
   3   9   2        1.10        2.87      1.07 o 
   4   9   2       23.05       18.84      1.13 o 
   5   9   2        0.79        0.40      0.92 o 
   6   9   2       42.09       48.83      1.60 o 
   7   9   2        5.92        5.32      1.30 o 
   8   9   2        0.01        0.31      1.47 o 
  -5  10   2        2.19        2.83      1.19 o 
  -4  10   2       12.28       13.79      1.45 o 
  -3  10   2        9.13        9.07      1.00 o 
  -2  10   2        0.04        0.66      0.96 o 
  -1  10   2        2.42        2.26      0.88 o 
   0  10   2       90.68       83.00      3.63 o 
   1  10   2       30.97       26.62      1.45 o 
   2  10   2       14.49       13.58      1.20 o 
   3  10   2        3.07        1.47      1.04 o 
   4  10   2        3.54        2.69      0.96 o 
   5  10   2        0.08       -0.22      0.88 o 
   6  10   2       24.55       23.94      1.17 o 
   7  10   2       14.83       12.71      1.26 o 
  -4  11   2        1.62        2.44      0.67 o 
  -3  11   2        0.40       -0.88      1.36 o 
  -2  11   2        3.84        4.79      1.04 o 
  -1  11   2        0.00       -0.83      1.15 o 
   0  11   2       58.68       55.09      1.84 o 
   1  11   2        3.16        2.03      1.23 o 
   2  11   2       29.61       30.55      1.47 o 
   3  11   2        0.30        1.02      1.17 o 
   4  11   2       10.48       11.99      1.11 o 
   5  11   2        0.91        0.99      1.18 o 
   6  11   2        4.18        4.87      0.99 o 
   7  11   2       29.15       29.41      1.70 o 
  -3  12   2        0.50        1.51      0.90 o 
  -2  12   2        0.31       -1.06      1.21 o 
  -1  12   2        0.39        3.05      1.17 o 
   0  12   2       26.01       30.60      1.88 o 
   1  12   2       99.06      105.92      2.72 o 
   2  12   2        0.18       -0.17      1.14 o 
   3  12   2        9.86       13.44      1.26 o 
   4  12   2        2.76        2.62      1.07 o 
   5  12   2        2.29        1.59      1.00 o 
   6  12   2        0.14       -0.25      1.00 o 
  -2  13   2        0.67        0.22      0.75 o 
  -1  13   2        1.49        0.88      0.83 o 
   0  13   2       17.30       21.10      0.99 o 
   1  13   2       11.21       10.58      0.94 o 
   2  13   2        0.14        0.45      1.38 o 
   3  13   2       11.85       12.14      1.77 o 
   4  13   2       49.49       56.46      2.00 o 
   5  13   2        0.07        0.15      0.86 o 
   1  14   2        9.71       10.43      0.99 o 
   2  14   2        0.07       -0.17      1.24 o 
   3  14   2        0.01       -1.12      1.12 o 
  -4 -11   3        5.52        3.71      1.08 o 
  -3 -11   3        4.91        3.52      1.48 o 
  -2 -11   3        3.00        2.19      0.97 o 
  -1 -11   3        6.95        5.46      0.87 o 
   0 -11   3        2.82        2.29      0.87 o 
   1 -11   3       24.12       28.04      1.33 o 
   2 -11   3        0.23        0.50      0.96 o 
  -5 -10   3        8.18        7.01      1.03 o 
  -4 -10   3        2.33        2.01      0.94 o 
  -3 -10   3        3.23        3.43      1.08 o 
  -2 -10   3       19.84       19.66      1.39 o 
  -1 -10   3        1.19        0.69      1.08 o 
   0 -10   3       26.68       31.27      1.38 o 
   1 -10   3        3.59        5.20      1.25 o 
   2 -10   3        0.51        0.03      0.94 o 
   3 -10   3        0.36        0.21      0.96 o 
   4 -10   3        0.07        0.12      1.13 o 
  -6  -9   3       19.60       20.51      1.18 o 
  -5  -9   3        4.76        4.16      0.87 o 
  -4  -9   3        3.01        1.93      1.13 o 
  -3  -9   3        0.02       -0.07      0.95 o 
  -2  -9   3       41.45       45.48      1.92 o 
  -1  -9   3        1.24        1.72      1.17 o 
   0  -9   3       31.77       32.66      1.50 o 
   1  -9   3      112.26      123.90      2.92 o 
   2  -9   3       17.50       17.00      1.11 o 
   3  -9   3        3.60        4.10      0.94 o 
   4  -9   3        9.67        9.54      1.34 o 
   5  -9   3        0.06       -1.07      1.19 o 
  -6  -8   3       28.37       28.10      1.82 o 
  -5  -8   3       86.78       96.09      2.44 o 
  -4  -8   3        1.16        0.96      1.06 o 
  -3  -8   3       18.82       19.80      1.39 o 
  -2  -8   3       66.77       63.42      1.82 o 
  -1  -8   3        0.03       -0.79      1.14 o 
   0  -8   3       10.37        9.15      1.17 o 
   1  -8   3      193.48      184.09      3.10 o 
   2  -8   3      116.96      114.26      1.93 o 
   3  -8   3        8.03        9.16      0.95 o 
   4  -8   3       19.58       21.57      1.05 o 
   5  -8   3        7.30        7.01      0.86 o 
  -7  -7   3        1.67        1.40      1.02 o 
  -6  -7   3       36.14       38.31      1.65 o 
  -5  -7   3       22.73       23.71      1.09 o 
  -4  -7   3       93.46       88.35      1.84 o 
  -3  -7   3       21.45       18.96      1.10 o 
  -2  -7   3        8.15        9.98      1.18 o 
  -1  -7   3      140.32      139.88      2.43 o 
   0  -7   3        3.22        1.71      1.40 o 
   1  -7   3        2.78        2.80      0.87 o 
   2  -7   3       59.35       58.38      1.41 o 
   3  -7   3       11.98        9.53      0.98 o 
   4  -7   3       84.48       73.73      1.98 o 
   5  -7   3        2.48        3.25      1.36 o 
   6  -7   3        0.55       -1.02      1.18 o 
  -7  -6   3        2.08        3.72      1.42 o 
  -6  -6   3       15.16       18.94      1.44 o 
  -5  -6   3        0.40        0.90      1.08 o 
  -4  -6   3       40.37       40.30      1.44 o 
  -3  -6   3       44.36       40.31      1.65 o 
  -2  -6   3       31.01       27.56      1.23 o 
  -1  -6   3        0.00       -0.63      1.23 o 
   0  -6   3       44.20       52.32      1.78 o 
   1  -6   3       48.61       39.35      1.53 o 
   2  -6   3       86.48       79.50      1.45 o 
   3  -6   3      123.03      117.10      1.94 o 
   4  -6   3      160.59      140.69      2.55 o 
   5  -6   3        0.04        0.11      1.01 o 
   6  -6   3        1.53        1.86      1.03 o 
  -7  -5   3       35.58       37.66      2.82 o 
  -6  -5   3        4.46        5.32      1.31 o 
  -5  -5   3       10.96       10.01      1.00 o 
  -4  -5   3        1.84        1.23      0.85 o 
  -3  -5   3       17.45       14.03      1.07 o 
  -2  -5   3     1267.75     1257.89     10.45 o 
  -1  -5   3       77.98       74.28      2.03 o 
   0  -5   3      196.75      198.98      2.67 o 
   1  -5   3       38.68       45.03      1.41 o 
   2  -5   3       15.31       14.98      1.09 o 
   3  -5   3       18.96       18.74      1.12 o 
   4  -5   3       70.88       65.65      1.87 o 
   5  -5   3      197.72      162.99      4.90 o 
   6  -5   3        5.62        6.24      1.03 o 
   7  -5   3        1.79       -0.54      1.07 o 
  -8  -4   3       27.47       27.14      1.89 o 
  -7  -4   3       18.29       20.68      2.07 o 
  -6  -4   3        0.73        0.29      1.19 o 
  -5  -4   3        0.00       -0.34      1.05 o 
  -4  -4   3        0.08        0.54      0.78 o 
  -3  -4   3       14.57       10.93      1.02 o 
  -2  -4   3      122.75      123.18      1.79 o 
  -1  -4   3      476.99      520.04     10.27 o 
   0  -4   3      171.02      219.20      2.85 o 
   1  -4   3       64.38       58.06      1.76 o 
   2  -4   3       87.71       79.80      1.87 o 
   3  -4   3        8.17        9.52      0.82 o 
   4  -4   3       68.61       61.35      1.98 o 
   5  -4   3        3.99        3.41      0.99 o 
   6  -4   3        1.49       -1.09      1.09 o 
   7  -4   3       13.80       14.90      1.32 o 
   8  -4   3       13.46       15.17      1.34 o 
  -8  -3   3        0.65        0.46      1.38 o 
  -7  -3   3       79.70       78.05      2.38 o 
  -6  -3   3        0.71       -0.50      1.07 o 
  -5  -3   3       71.81       70.64      1.84 o 
  -4  -3   3        6.63        7.38      0.95 o 
  -3  -3   3       78.53       75.16      1.79 o 
  -2  -3   3       81.15       82.82      1.73 o 
  -1  -3   3       86.66       88.58      2.56 o 
   0  -3   3        0.16        0.58      0.73 o 
   1  -3   3      155.40      167.43      3.37 o 
   2  -3   3       56.60       75.30      1.59 o 
   3  -3   3       55.27       62.81      1.33 o 
   4  -3   3        4.16        1.59      0.93 o 
   5  -3   3        0.00       -0.41      0.91 o 
   6  -3   3       35.94       34.96      1.34 o 
   7  -3   3        0.23       -0.67      1.34 o 
   8  -3   3        0.31        0.07      1.54 o 
  -8  -2   3        0.11        0.25      1.47 o 
  -7  -2   3        6.16        5.16      1.45 o 
  -6  -2   3        0.68        1.02      1.20 o 
  -5  -2   3        0.60        1.15      1.09 o 
  -4  -2   3      374.24      400.80      8.96 o 
  -3  -2   3       35.50       37.56      1.86 o 
  -2  -2   3      125.18      122.41      1.57 o 
  -1  -2   3      429.72      440.24      3.34 o 
   0  -2   3       17.40       24.92      1.37 o 
   1  -2   3      190.89      191.40      2.65 o 
   2  -2   3       49.58       43.14      1.11 o 
   3  -2   3       51.15       44.46      1.09 o 
   4  -2   3        9.91       10.40      0.86 o 
   5  -2   3       78.03       87.00      2.99 o 
   6  -2   3        8.01        9.62      1.00 o 
   7  -2   3        7.38        9.32      1.24 o 
   8  -2   3        1.32        2.72      1.66 o 
  -8  -1   3        7.97        8.84      1.68 o 
  -7  -1   3        1.75        1.73      1.39 o 
  -6  -1   3        3.62        3.34      1.24 o 
  -5  -1   3       33.12       32.15      1.19 o 
  -4  -1   3       19.17       20.46      1.14 o 
  -3  -1   3      234.37      279.10      3.25 o 
  -2  -1   3      219.58      218.52      2.02 o 
  -1  -1   3        3.76        2.92      0.35 o 
   0  -1   3      829.35      782.13      6.67 o 
   1  -1   3     1094.20     1092.01      9.65 o 
   2  -1   3      272.51      257.99      5.68 o 
   3  -1   3       42.37       48.71      1.01 o 
   4  -1   3       70.51       83.17      2.43 o 
   5  -1   3       17.65       20.76      1.07 o 
   6  -1   3        7.79        8.03      0.98 o 
   7  -1   3        8.70       10.77      1.33 o 
   8  -1   3       21.13       21.58      2.70 o 
   9  -1   3        2.52        4.66      1.19 o 
  -8   0   3       17.84       18.68      1.88 o 
  -7   0   3        4.49        2.01      1.45 o 
  -6   0   3        0.10        0.88      1.28 o 
  -5   0   3        1.45        0.91      0.97 o 
  -4   0   3       51.92       55.48      1.46 o 
  -3   0   3        3.88        3.77      0.60 o 
  -2   0   3        3.54        1.81      0.41 o 
  -1   0   3      178.48      200.60      2.15 o 
   0   0   3      935.82      994.41     67.09 o 
   1   0   3     1136.64     1169.58      5.44 o 
   2   0   3       85.49       89.26      1.71 o 
   3   0   3      365.87      409.53      2.80 o 
   4   0   3      426.72      484.21      4.62 o 
   5   0   3       76.49       81.91      2.44 o 
   6   0   3        0.79        1.05      0.94 o 
   7   0   3       36.38       36.62      1.39 o 
   8   0   3        3.68        4.86      1.27 o 
   9   0   3        0.40       -0.26      1.39 o 
  -8   1   3        1.37        1.52      1.51 o 
  -7   1   3       16.05       17.55      1.65 o 
  -6   1   3        2.97        3.70      1.13 o 
  -5   1   3       61.65       59.33      1.69 o 
  -4   1   3        0.36        0.63      0.82 o 
  -3   1   3      602.51      683.78     12.06 o 
  -2   1   3       17.00       21.27      0.66 o 
  -1   1   3      610.83      622.54     12.16 o 
   0   1   3        7.02        7.30      0.54 o 
   1   1   3      768.00      767.59      9.56 o 
   2   1   3      185.00      170.07      2.97 o 
   3   1   3       56.74       60.93      1.51 o 
   4   1   3     2743.79     2807.33     13.62 o 
   5   1   3       97.40       93.52      2.07 o 
   6   1   3       11.15        7.97      0.96 o 
   7   1   3        7.43        7.19      1.05 o 
   8   1   3        3.03        0.15      1.26 o 
   9   1   3        4.83        6.09      1.58 o 
  -8   2   3        5.63        3.72      1.53 o 
  -7   2   3       23.83       28.58      2.43 o 
  -6   2   3        2.48        0.88      1.16 o 
  -5   2   3       66.54       62.16      1.50 o 
  -4   2   3      192.70      210.01      2.95 o 
  -3   2   3        6.31        7.84      0.80 o 
  -2   2   3     1056.65     1045.15      6.37 o 
  -1   2   3       36.29       32.16      1.08 o 
   0   2   3     1120.11     1103.83     28.37 o 
   1   2   3       59.22       58.47      1.02 o 
   2   2   3     2336.67     2177.54     14.81 o 
   3   2   3       72.09       64.28      1.71 o 
   4   2   3       36.08       35.56      1.05 o 
   5   2   3      162.14      178.60      2.82 o 
   6   2   3      151.33      155.36      2.46 o 
   7   2   3       21.69       18.44      1.53 o 
   8   2   3        1.43        1.93      1.29 o 
   9   2   3        3.09        4.52      1.15 o 
  -7   3   3        7.78        7.95      1.27 o 
  -6   3   3        7.54        7.99      1.33 o 
  -5   3   3       66.69       63.34      1.69 o 
  -4   3   3        4.75        7.33      1.31 o 
  -3   3   3      183.12      195.32      3.36 o 
  -2   3   3        2.60        2.63      0.68 o 
  -1   3   3      293.26      268.36      5.79 o 
   0   3   3      306.69      310.87      3.21 o 
   1   3   3     2282.62     2255.55      9.28 o 
   2   3   3       47.41       58.84      2.07 o 
   3   3   3      236.30      231.17      1.66 o 
   4   3   3      756.86      774.78      9.34 o 
   5   3   3      211.97      211.37      3.20 o 
   6   3   3        0.84       -0.38      0.97 o 
   7   3   3       43.20       39.26      1.68 o 
   8   3   3       29.23       29.54      1.89 o 
   9   3   3        6.80        6.51      1.64 o 
  -7   4   3        3.41        2.25      1.17 o 
  -6   4   3        4.25        1.76      1.31 o 
  -5   4   3        7.85        7.52      1.14 o 
  -4   4   3        1.57        1.10      1.12 o 
  -3   4   3        0.29        0.79      0.91 o 
  -2   4   3     1348.65     1336.67     16.11 o 
  -1   4   3       14.37       15.33      0.79 o 
   0   4   3        0.00        0.50      0.67 o 
   1   4   3        2.07        3.86      0.58 o 
   2   4   3      151.08      167.23      1.95 o 
   3   4   3       21.02       22.42      0.96 o 
   4   4   3      307.87      300.06      5.94 o 
   5   4   3      114.61      107.37      2.30 o 
   6   4   3        4.12        3.27      1.13 o 
   7   4   3       20.44       22.84      1.85 o 
   8   4   3        0.00        0.19      1.27 o 
   9   4   3       14.94       10.85      1.91 o 
  -7   5   3       19.80       24.02      1.42 o 
  -6   5   3       18.85       18.64      1.50 o 
  -5   5   3       93.51       90.86      2.20 o 
  -4   5   3      232.19      229.78      3.86 o 
  -3   5   3      200.79      190.02      2.66 o 
  -2   5   3       97.47      112.43      2.33 o 
  -1   5   3       15.13       17.72      0.86 o 
   0   5   3        2.33        4.13      0.61 o 
   1   5   3     1888.00     1938.13     28.51 o 
   2   5   3        8.48        5.04      0.66 o 
   3   5   3      247.50      254.83      4.71 o 
   4   5   3       13.63       19.08      1.06 o 
   5   5   3      475.99      490.09      7.05 o 
   6   5   3      139.85      130.86      2.78 o 
   7   5   3      135.65      129.13      5.35 o 
   8   5   3      211.82      227.02      4.19 o 
   9   5   3        0.54       -0.29      1.59 o 
  -7   6   3        1.70       -0.02      1.28 o 
  -6   6   3        0.27        0.15      1.17 o 
  -5   6   3       47.88       49.14      1.77 o 
  -4   6   3      249.05      237.55      3.03 o 
  -3   6   3      254.35      235.75      2.65 o 
  -2   6   3       46.59       43.60      1.67 o 
  -1   6   3      127.80      130.58      2.63 o 
   0   6   3        0.02        0.12      0.64 o 
   1   6   3       48.87       52.72      1.12 o 
   2   6   3     1783.87     1757.92     28.48 o 
   3   6   3       64.72       64.37      1.58 o 
   4   6   3       66.86       60.53      1.75 o 
   5   6   3      301.65      310.28     10.91 o 
   6   6   3      234.90      239.92      4.23 o 
   7   6   3       23.92       23.13      1.76 o 
   8   6   3       16.12       15.59      1.72 o 
   9   6   3       41.39       43.96      2.50 o 
  -6   7   3       14.35       16.65      1.65 o 
  -5   7   3       45.81       40.14      1.77 o 
  -4   7   3      885.28      861.72     11.36 o 
  -3   7   3       47.33       51.10      1.27 o 
  -2   7   3       53.08       52.73      1.67 o 
  -1   7   3       20.04       23.13      0.88 o 
   0   7   3       31.80       33.58      1.33 o 
   1   7   3      558.70      566.61     10.44 o 
   2   7   3      168.31      142.00      2.04 o 
   3   7   3      287.25      287.93      2.86 o 
   4   7   3       42.15       41.17      1.33 o 
   5   7   3        1.07        1.68      1.01 o 
   6   7   3       19.08       19.99      0.99 o 
   7   7   3       22.20       21.31      1.33 o 
   8   7   3      105.07      104.49      8.46 o 
   9   7   3        0.04       -0.25      1.30 o 
  -6   8   3       10.14       10.86      1.69 o 
  -5   8   3        5.22        7.58      0.94 o 
  -4   8   3       21.52       22.33      1.07 o 
  -3   8   3      230.74      210.07      3.33 o 
  -2   8   3       99.46       97.55      1.86 o 
  -1   8   3        4.56        4.06      1.01 o 
   0   8   3        0.87        1.50      0.95 o 
   1   8   3      225.82      217.52      3.46 o 
   2   8   3       61.52       58.44      1.91 o 
   3   8   3       46.87       46.29      1.39 o 
   4   8   3        6.20        4.54      0.96 o 
   5   8   3        8.41        7.68      1.12 o 
   6   8   3        3.34        4.62      1.16 o 
   7   8   3       21.31       18.24      1.27 o 
   8   8   3       74.83       88.70      2.97 o 
  -5   9   3        4.25        3.15      1.46 o 
  -4   9   3        0.80        1.96      0.98 o 
  -3   9   3        6.53        4.93      1.02 o 
  -2   9   3       29.85       25.82      1.27 o 
  -1   9   3       22.45       23.61      1.16 o 
   0   9   3      279.80      292.92      3.63 o 
   1   9   3        6.35        6.50      0.98 o 
   2   9   3       35.60       32.80      1.12 o 
   3   9   3       59.24       67.66      1.46 o 
   4   9   3       17.92       16.14      1.16 o 
   5   9   3       40.47       39.38      1.49 o 
   6   9   3       12.22       11.51      1.05 o 
   7   9   3        2.26        3.61      1.29 o 
   8   9   3        5.37        4.58      1.57 o 
  -5  10   3        3.23        2.52      0.92 o 
  -4  10   3        0.00        0.29      1.00 o 
  -3  10   3        9.36        8.52      0.82 o 
  -2  10   3       18.83       18.85      1.11 o 
  -1  10   3       10.91       10.33      0.90 o 
   0  10   3       14.39       13.39      1.10 o 
   1  10   3        2.41        3.72      1.34 o 
   2  10   3       48.97       45.51      1.84 o 
   3  10   3        1.79        0.34      0.96 o 
   4  10   3       36.29       34.07      1.33 o 
   5  10   3        2.09        1.66      0.99 o 
   6  10   3       28.55       29.87      1.22 o 
   7  10   3        1.49        2.14      0.98 o 
   8  10   3        1.14        1.62      1.43 o 
  -4  11   3        7.93        8.17      0.90 o 
  -3  11   3        0.63        0.88      1.52 o 
  -2  11   3        3.24        3.29      1.15 o 
  -1  11   3        0.83        0.87      1.04 o 
   0  11   3       17.07       21.09      1.34 o 
   1  11   3        4.10        1.97      1.24 o 
   2  11   3       62.54       67.54      2.46 o 
   3  11   3       32.91       33.04      1.71 o 
   4  11   3        0.05        0.21      1.11 o 
   5  11   3        2.38        0.55      0.95 o 
   6  11   3       12.63       13.03      1.13 o 
   7  11   3        0.80        2.58      1.67 o 
  -3  12   3        0.41        0.66      0.94 o 
  -2  12   3        0.24       -1.04      1.04 o 
  -1  12   3        7.38        6.48      1.09 o 
   0  12   3       13.65       15.11      1.23 o 
   1  12   3        9.51        9.78      1.17 o 
   2  12   3       28.71       29.28      1.81 o 
   3  12   3        9.31        8.39      1.15 o 
   4  12   3        2.05        2.16      0.96 o 
   5  12   3        3.57        4.94      1.05 o 
   6  12   3        0.03        0.40      0.92 o 
  -2  13   3        2.27        2.68      0.97 o 
  -1  13   3        1.61        0.77      0.87 o 
   0  13   3        9.08        9.38      1.29 o 
   1  13   3       17.77       18.20      1.16 o 
   2  13   3        8.07        8.68      1.04 o 
   3  13   3        4.28        4.41      1.10 o 
   4  13   3        0.29        0.40      1.04 o 
   5  13   3        0.06        0.02      0.85 o 
   0  14   3        5.30        4.70      1.37 o 
   1  14   3        8.29        8.97      1.13 o 
   2  14   3        2.09        2.68      0.80 o 
   3  14   3       11.78       11.71      1.62 o 
   4  14   3        0.40        0.04      0.77 o 
  -2 -11   4        2.30        1.36      0.89 o 
  -1 -11   4        5.66        5.68      0.81 o 
   0 -11   4        1.82        2.63      0.79 o 
   1 -11   4        3.58        4.58      0.88 o 
  -4 -10   4        5.10        4.67      0.95 o 
  -3 -10   4        4.47        5.25      1.91 o 
  -2 -10   4       18.20       22.28      1.14 o 
  -1 -10   4        5.83        4.57      0.98 o 
   0 -10   4       24.21       26.11      1.29 o 
   1 -10   4        6.60        9.02      1.13 o 
   2 -10   4        2.84        4.53      1.24 o 
   3 -10   4        6.83        8.00      1.02 o 
  -5  -9   4        0.07        0.72      1.05 o 
  -4  -9   4       13.44       12.65      1.42 o 
  -3  -9   4        0.39        1.15      1.00 o 
  -2  -9   4        0.83        0.95      1.11 o 
  -1  -9   4       35.92       36.92      1.67 o 
   0  -9   4       19.93       19.16      1.26 o 
   1  -9   4       97.43      103.61      2.21 o 
   2  -9   4        5.32        4.17      1.07 o 
   3  -9   4        8.87       10.46      1.31 o 
   4  -9   4        0.44       -0.13      0.89 o 
  -6  -8   4        2.41        1.88      1.06 o 
  -5  -8   4       55.25       62.58      1.60 o 
  -4  -8   4        0.28       -0.18      1.05 o 
  -3  -8   4        1.49        1.15      1.07 o 
  -2  -8   4       37.34       39.33      1.38 o 
  -1  -8   4        0.94        0.50      1.19 o 
   0  -8   4      155.10      147.96      2.83 o 
   1  -8   4       60.04       60.24      1.89 o 
   2  -8   4       11.36       11.01      0.94 o 
   3  -8   4        1.79        2.79      1.05 o 
   4  -8   4        0.00        0.08      1.10 o 
   5  -8   4        1.28        2.88      0.87 o 
  -6  -7   4        0.26       -1.74      1.79 o 
  -5  -7   4       39.31       40.42      1.38 o 
  -4  -7   4       76.26       86.88      1.76 o 
  -3  -7   4       22.37       22.21      1.11 o 
  -2  -7   4        0.53        1.31      1.16 o 
  -1  -7   4        2.93        2.94      1.06 o 
   0  -7   4       76.91       69.00      2.32 o 
   1  -7   4       80.81       80.80      2.83 o 
   2  -7   4       58.82       59.54      1.38 o 
   3  -7   4        5.95        5.71      0.91 o 
   4  -7   4       25.30       24.66      1.36 o 
   5  -7   4        1.04        0.99      1.00 o 
   6  -7   4        0.01       -0.43      1.01 o 
  -7  -6   4        1.49        0.21      1.59 o 
  -6  -6   4        5.18        3.68      1.14 o 
  -5  -6   4        4.15        2.68      0.95 o 
  -4  -6   4       82.02       73.56      1.81 o 
  -3  -6   4       15.94       17.51      1.10 o 
  -2  -6   4        2.03        1.38      0.93 o 
  -1  -6   4       19.45       21.23      1.23 o 
   0  -6   4       62.16       62.03      1.81 o 
   1  -6   4        0.37        1.01      0.97 o 
   2  -6   4       51.42       50.52      1.74 o 
   3  -6   4       13.68       10.43      0.96 o 
   4  -6   4        2.94        2.38      1.03 o 
   5  -6   4        3.51        2.90      1.27 o 
   6  -6   4       20.92       21.32      1.16 o 
  -7  -5   4        2.20        2.44      1.19 o 
  -6  -5   4        3.34        2.74      1.22 o 
  -5  -5   4        6.86        6.57      1.03 o 
  -4  -5   4      320.54      321.11      3.66 o 
  -3  -5   4        4.83        4.80      0.88 o 
  -2  -5   4       18.34       19.39      1.09 o 
  -1  -5   4        2.27        2.34      0.99 o 
   0  -5   4       34.55       36.20      2.23 o 
   1  -5   4      107.23      117.58      2.27 o 
   2  -5   4       92.52       82.11      1.96 o 
   3  -5   4        9.45        6.15      1.03 o 
   4  -5   4        2.63        2.83      1.23 o 
   5  -5   4        5.29        6.83      1.31 o 
   6  -5   4        8.16        6.13      0.98 o 
   7  -5   4        1.83        0.97      1.12 o 
  -7  -4   4        1.34       -0.36      1.23 o 
  -6  -4   4       16.01       14.83      1.20 o 
  -5  -4   4       13.21       11.91      1.06 o 
  -4  -4   4        1.67        1.34      0.84 o 
  -3  -4   4       22.34       20.45      0.96 o 
  -2  -4   4      560.95      559.95      5.77 o 
  -1  -4   4       64.66       71.41      2.22 o 
   0  -4   4       49.13       41.18      1.27 o 
   1  -4   4       50.07       50.78      1.57 o 
   2  -4   4      202.64      202.53      5.04 o 
   3  -4   4        8.74        9.46      0.87 o 
   4  -4   4        5.79        6.79      0.90 o 
   5  -4   4       79.17       69.35      2.24 o 
   6  -4   4       67.27       62.34      1.71 o 
   7  -4   4        0.22       -0.35      1.14 o 
  -7  -3   4        2.23        0.85      1.56 o 
  -6  -3   4       36.91       33.33      2.10 o 
  -5  -3   4       89.77       85.74      1.93 o 
  -4  -3   4        2.01        2.78      0.81 o 
  -3  -3   4       39.58       31.21      1.30 o 
  -2  -3   4      333.28      329.78      2.90 o 
  -1  -3   4      623.57      701.91      5.31 o 
   0  -3   4     1964.11     2094.18      9.84 o 
   1  -3   4       32.60       19.65      0.86 o 
   2  -3   4       34.08       38.89      1.20 o 
   3  -3   4        4.02        5.13      0.77 o 
   4  -3   4        0.76        1.09      0.88 o 
   5  -3   4        0.00       -0.72      1.13 o 
   6  -3   4       68.86       65.18      1.64 o 
   7  -3   4       32.62       33.66      1.50 o 
   8  -3   4        0.33        1.82      1.47 o 
  -8  -2   4       11.76        9.97      1.32 o 
  -7  -2   4       41.55       42.51      2.47 o 
  -6  -2   4       13.35       11.56      1.37 o 
  -5  -2   4       29.62       26.89      1.26 o 
  -4  -2   4       53.57       54.61      1.35 o 
  -3  -2   4       34.04       28.85      1.22 o 
  -2  -2   4        0.21       -0.16      0.56 o 
  -1  -2   4      663.73      743.90     11.36 o 
   0  -2   4       31.46       31.42      1.53 o 
   1  -2   4       56.66       49.35      1.50 o 
   2  -2   4      301.52      325.35      5.26 o 
   3  -2   4       24.40       27.81      0.93 o 
   4  -2   4       52.10       49.34      1.78 o 
   5  -2   4       18.22       18.92      1.11 o 
   6  -2   4       41.55       33.62      1.30 o 
   7  -2   4       32.91       33.87      1.58 o 
   8  -2   4        7.56       11.10      2.07 o 
  -8  -1   4        0.00        0.12      1.28 o 
  -7  -1   4       57.90       53.16      2.54 o 
  -6  -1   4       44.52       44.33      1.31 o 
  -5  -1   4        2.68        3.49      0.96 o 
  -4  -1   4        0.61       -0.39      0.91 o 
  -3  -1   4      145.35      139.18      2.08 o 
  -2  -1   4      388.05      419.41      8.13 o 
  -1  -1   4       30.29       39.63      1.09 o 
   0  -1   4     1510.11     1586.65     27.64 o 
   1  -1   4       30.47       31.31      1.33 o 
   2  -1   4     1858.04     1998.71     71.97 o 
   3  -1   4      109.54      132.98      4.03 o 
   4  -1   4       44.80       49.42      1.40 o 
   5  -1   4       57.94       61.00      2.04 o 
   6  -1   4      116.16      110.86      2.90 o 
   7  -1   4        7.27        5.66      1.05 o 
   8  -1   4        3.08        3.57      1.78 o 
  -8   0   4       14.74       14.52      1.47 o 
  -7   0   4        1.86        4.28      2.22 o 
  -6   0   4       17.10       15.05      1.25 o 
  -5   0   4       25.29       25.73      1.11 o 
  -4   0   4       87.08       90.75      1.99 o 
  -3   0   4       30.43       25.44      0.97 o 
  -2   0   4      202.74      208.93      4.78 o 
  -1   0   4       10.39       11.42      0.66 o 
   0   0   4       40.90       42.66      1.49 o 
   1   0   4       22.71       21.50      1.02 o 
   2   0   4      206.52      185.93      2.61 o 
   3   0   4      624.45      710.40      5.73 o 
   4   0   4        0.11       -0.11      0.60 o 
   5   0   4      300.65      303.51     11.45 o 
   6   0   4       12.58       13.48      0.93 o 
   7   0   4       16.08       15.71      1.28 o 
   8   0   4        3.66        3.62      1.24 o 
   9   0   4       14.80       16.40      1.74 o 
  -8   1   4       29.83       31.29      1.68 o 
  -7   1   4       16.24       15.15      2.37 o 
  -6   1   4       53.85       61.93      2.02 o 
  -5   1   4        8.78        8.63      1.16 o 
  -4   1   4       76.09       78.17      2.44 o 
  -3   1   4        0.32        0.22      0.61 o 
  -2   1   4       65.01       73.52      1.69 o 
  -1   1   4       69.26       88.12      1.24 o 
   0   1   4      264.73      251.36      5.24 o 
   1   1   4      212.74      202.70      1.39 o 
   2   1   4      234.65      227.39      4.69 o 
   3   1   4        4.60        0.94      0.61 o 
   4   1   4      413.33      424.10      4.46 o 
   5   1   4        2.82        2.73      0.82 o 
   6   1   4       58.85       59.64      1.62 o 
   7   1   4       15.39       13.30      1.12 o 
   8   1   4        0.59        0.31      1.25 o 
   9   1   4        0.00       -0.01      1.42 o 
  -7   2   4        1.35        2.52      1.81 o 
  -6   2   4       24.58       19.86      1.70 o 
  -5   2   4        7.13        5.79      0.89 o 
  -4   2   4       63.34       62.79      2.33 o 
  -3   2   4      205.05      214.25      2.80 o 
  -2   2   4     1181.31     1375.00     28.21 o 
  -1   2   4       52.66       61.18      1.37 o 
   0   2   4     1150.48     1190.27     19.20 o 
   1   2   4      266.58      270.39      5.39 o 
   2   2   4      316.06      304.53      3.65 o 
   3   2   4      185.49      186.52      2.17 o 
   4   2   4      215.17      216.50      4.32 o 
   5   2   4      123.02      138.65      4.26 o 
   6   2   4       92.78       99.97      1.88 o 
   7   2   4        8.82        8.25      1.00 o 
   8   2   4        9.20       11.11      1.38 o 
   9   2   4        0.27       -0.93      1.97 o 
  -7   3   4       11.78        9.11      1.54 o 
  -6   3   4       18.78       20.43      1.38 o 
  -5   3   4       72.84       67.28      2.02 o 
  -4   3   4       27.41       30.94      1.04 o 
  -3   3   4       12.80       17.32      1.02 o 
  -2   3   4      635.96      673.85      6.12 o 
  -1   3   4     2522.15     2685.81     27.37 o 
   0   3   4       53.91       54.85      1.74 o 
   1   3   4       73.36       75.55      1.23 o 
   2   3   4      112.09      121.56      1.83 o 
   3   3   4       60.36       56.35      1.06 o 
   4   3   4      300.71      291.26      6.04 o 
   5   3   4        3.13        4.06      0.94 o 
   6   3   4      349.67      350.73      4.89 o 
   7   3   4       18.01       19.23      1.24 o 
   8   3   4        0.21       -0.06      1.28 o 
   9   3   4        2.53        2.13      1.15 o 
  -7   4   4        2.97        2.97      1.08 o 
  -6   4   4       13.46       15.59      1.39 o 
  -5   4   4        0.44       -0.39      1.04 o 
  -4   4   4       22.65       19.56      1.11 o 
  -3   4   4       35.83       38.80      2.07 o 
  -2   4   4      304.95      340.05      4.75 o 
  -1   4   4        5.16        5.15      0.60 o 
   0   4   4      559.59      580.51      4.85 o 
   1   4   4      209.75      220.51      2.85 o 
   2   4   4       29.88       29.26      0.91 o 
   3   4   4       15.60       14.15      0.74 o 
   4   4   4      212.00      211.59      6.26 o 
   5   4   4      152.56      147.42      3.25 o 
   6   4   4       38.75       38.14      1.29 o 
   7   4   4        7.75        8.00      1.39 o 
   8   4   4        6.21        5.98      1.47 o 
   9   4   4        1.50        0.50      1.22 o 
  -7   5   4        0.65       -0.28      1.08 o 
  -6   5   4        9.35       10.46      1.11 o 
  -5   5   4       15.86       16.60      1.00 o 
  -4   5   4       89.03       78.83      1.96 o 
  -3   5   4       50.63       43.27      2.05 o 
  -2   5   4       32.26       35.28      1.35 o 
  -1   5   4      280.83      283.67      3.74 o 
   0   5   4       41.04       44.98      1.16 o 
   1   5   4      368.79      406.90      6.11 o 
   2   5   4        3.83        4.86      0.72 o 
   3   5   4        0.19        1.29      0.71 o 
   4   5   4       98.69       96.09      2.16 o 
   5   5   4       81.37       73.65      2.32 o 
   6   5   4       76.83       71.67      1.84 o 
   7   5   4        0.12       -0.62      1.35 o 
   8   5   4       57.14       61.22      2.45 o 
   9   5   4        0.77        1.00      1.10 o 
  -6   6   4        4.47        5.73      1.07 o 
  -5   6   4       44.47       46.02      1.53 o 
  -4   6   4        1.12        0.09      0.98 o 
  -3   6   4      245.12      232.03      3.72 o 
  -2   6   4       89.42       78.12      1.66 o 
  -1   6   4       17.91       21.60      0.83 o 
   0   6   4      414.55      457.56      7.30 o 
   1   6   4      198.29      201.44      4.11 o 
   2   6   4     1288.99     1227.16     26.53 o 
   3   6   4       45.28       39.61      1.25 o 
   4   6   4       75.58       75.69      2.33 o 
   5   6   4       68.87       70.10      2.19 o 
   6   6   4        0.36        0.15      1.12 o 
   7   6   4       48.93       49.36      2.21 o 
   8   6   4       16.00       17.65      1.63 o 
   9   6   4        5.99        6.87      1.10 o 
  -6   7   4        1.85        2.90      0.85 o 
  -5   7   4        2.12        1.74      0.98 o 
  -4   7   4      116.19      117.00      2.26 o 
  -3   7   4       60.85       56.74      1.66 o 
  -2   7   4        8.64        7.93      0.90 o 
  -1   7   4       15.19       14.67      0.92 o 
   0   7   4       69.10       75.52      2.13 o 
   1   7   4        0.01        0.28      0.73 o 
   2   7   4      338.13      308.58      2.88 o 
   3   7   4     1276.70     1253.28     17.95 o 
   4   7   4       27.52       25.45      1.16 o 
   5   7   4       12.95       14.12      0.98 o 
   6   7   4        3.66        4.36      1.07 o 
   7   7   4      121.56      115.81      3.32 o 
   8   7   4       11.19        7.57      1.34 o 
   9   7   4       49.58       48.53      2.43 o 
  -6   8   4        2.24        3.29      1.24 o 
  -5   8   4        0.08       -0.68      0.99 o 
  -4   8   4       54.56       63.78      1.51 o 
  -3   8   4      146.44      145.18      2.27 o 
  -2   8   4      490.55      474.85      7.61 o 
  -1   8   4       23.13       17.55      0.94 o 
   0   8   4       10.57       13.86      0.98 o 
   1   8   4       45.37       44.56      1.56 o 
   2   8   4        4.53        4.08      0.80 o 
   3   8   4       89.79       83.66      1.98 o 
   4   8   4      117.65      127.91      2.54 o 
   5   8   4       10.90       12.70      1.05 o 
   6   8   4        0.00       -1.10      1.10 o 
   7   8   4       25.09       22.38      1.57 o 
   8   8   4       22.05       20.18      1.45 o 
  -5   9   4        0.30        0.81      1.24 o 
  -4   9   4        1.38        0.69      0.90 o 
  -3   9   4       88.89       83.58      1.72 o 
  -2   9   4      365.20      342.26      5.27 o 
  -1   9   4      117.43      109.03      1.98 o 
   0   9   4        0.00        0.83      1.24 o 
   1   9   4       15.49       15.27      1.29 o 
   2   9   4       71.74       69.78      2.01 o 
   3   9   4      608.08      576.84     13.58 o 
   4   9   4        0.01        0.92      0.91 o 
   5   9   4       22.01       20.98      1.21 o 
   6   9   4        3.60        3.71      1.12 o 
   7   9   4        0.59        2.62      1.13 o 
   8   9   4        0.77       -0.44      1.19 o 
  -5  10   4        0.29       -0.02      0.86 o 
  -4  10   4       10.85       11.90      0.87 o 
  -3  10   4       15.46       13.92      0.99 o 
  -2  10   4        0.37       -0.04      0.89 o 
  -1  10   4       15.45       14.53      1.19 o 
   0  10   4       73.57       70.11      2.17 o 
   1  10   4        0.54        0.76      1.21 o 
   2  10   4       12.47       12.55      1.08 o 
   3  10   4        0.00        2.59      1.19 o 
   4  10   4       27.21       25.16      1.27 o 
   5  10   4        2.65        1.72      1.14 o 
   6  10   4       22.00       20.80      1.19 o 
   7  10   4        2.55        4.24      1.05 o 
   8  10   4        0.05       -1.09      1.33 o 
  -4  11   4        0.19        0.59      0.93 o 
  -3  11   4       13.26       12.75      1.00 o 
  -2  11   4       34.84       34.13      1.66 o 
  -1  11   4       40.05       35.69      1.44 o 
   0  11   4       88.41       95.96      2.07 o 
   1  11   4        1.34        2.35      1.24 o 
   2  11   4      107.86      112.15      4.64 o 
   3  11   4        0.25       -0.22      1.00 o 
   4  11   4        0.07        0.82      1.02 o 
   5  11   4       28.38       28.51      1.28 o 
   6  11   4        0.01       -0.25      1.00 o 
   7  11   4       13.66       13.38      1.19 o 
  -3  12   4        4.47        5.38      0.94 o 
  -2  12   4        2.64        2.38      0.89 o 
  -1  12   4        1.58        2.49      1.04 o 
   0  12   4       29.03       29.09      1.50 o 
   1  12   4       19.76       20.27      1.37 o 
   2  12   4       29.57       29.01      1.53 o 
   3  12   4       24.09       26.39      1.30 o 
   4  12   4       19.36       21.45      1.14 o 
   5  12   4        1.45        0.87      0.89 o 
   6  12   4        0.13        0.49      0.93 o 
  -2  13   4        0.31        0.26      0.86 o 
  -1  13   4        0.11        0.87      0.91 o 
   0  13   4        2.49        3.29      0.92 o 
   1  13   4        5.21        5.29      0.98 o 
   2  13   4        2.96        4.65      1.00 o 
   3  13   4        1.30        1.48      1.03 o 
   4  13   4       10.29       11.53      1.17 o 
   5  13   4        0.31       -0.74      1.01 o 
   0  14   4        0.00       -0.29      0.87 o 
   1  14   4        1.30        1.24      1.27 o 
   2  14   4        9.14        9.38      1.16 o 
   3  14   4       11.79       14.20      1.26 o 
   4  14   4        0.86        1.57      1.27 o 
  -3 -10   5        3.87        3.63      0.85 o 
  -2 -10   5        5.12        5.39      0.87 o 
  -1 -10   5        3.76        3.56      0.80 o 
   0 -10   5        0.60        1.24      0.79 o 
   1 -10   5        5.72        5.10      1.02 o 
   2 -10   5        0.30        0.46      0.88 o 
  -4  -9   5       30.39       27.71      1.46 o 
  -3  -9   5        0.38       -0.13      0.88 o 
  -2  -9   5       11.77       12.12      1.31 o 
  -1  -9   5       20.50       22.50      1.29 o 
   0  -9   5        0.35       -0.50      1.14 o 
   1  -9   5        0.19       -1.05      1.05 o 
   2  -9   5        9.12        9.20      1.19 o 
   3  -9   5        0.00        2.04      1.09 o 
   4  -9   5        1.93        1.67      0.81 o 
  -5  -8   5        6.50        6.46      1.22 o 
  -4  -8   5       19.79       25.25      1.09 o 
  -3  -8   5        0.35        1.98      1.14 o 
  -2  -8   5        9.73        9.68      1.14 o 
  -1  -8   5        5.63        6.66      1.15 o 
   0  -8   5        8.33        8.70      1.66 o 
   1  -8   5       50.62       49.93      2.27 o 
   2  -8   5       10.55       11.56      1.15 o 
   3  -8   5        1.60        0.98      1.24 o 
   4  -8   5        3.34        4.57      1.05 o 
   5  -8   5        9.04        9.59      0.96 o 
  -6  -7   5        6.00        5.62      1.39 o 
  -5  -7   5       40.03       39.26      1.34 o 
  -4  -7   5       29.19       31.91      1.97 o 
  -3  -7   5        7.93        6.55      0.99 o 
  -2  -7   5       28.02       25.98      1.30 o 
  -1  -7   5        0.87        2.49      1.09 o 
   0  -7   5       23.20       23.17      1.50 o 
   1  -7   5      168.34      173.35      4.25 o 
   2  -7   5        8.47        9.17      1.12 o 
   3  -7   5        5.63        6.51      1.12 o 
   4  -7   5        2.47        1.27      1.15 o 
   5  -7   5        0.02       -0.72      0.97 o 
   6  -7   5        4.32        3.93      1.15 o 
  -6  -6   5       10.00       11.05      1.27 o 
  -5  -6   5      108.34      125.16      3.18 o 
  -4  -6   5       10.54       10.79      0.93 o 
  -3  -6   5        1.00        1.67      0.92 o 
  -2  -6   5        2.21        2.22      0.97 o 
  -1  -6   5        4.40        4.14      1.19 o 
   0  -6   5      242.43      245.65      6.71 o 
   1  -6   5      178.31      175.17      3.34 o 
   2  -6   5      517.85      515.91      9.14 o 
   3  -6   5        2.27        1.07      0.89 o 
   4  -6   5        6.50        6.69      1.06 o 
   5  -6   5        0.52        1.73      1.06 o 
   6  -6   5        0.27        0.06      1.16 o 
  -7  -5   5        6.61        5.75      1.16 o 
  -6  -5   5        0.10        0.81      0.93 o 
  -5  -5   5       37.35       37.77      1.77 o 
  -4  -5   5      105.22      109.26      1.98 o 
  -3  -5   5        1.71        0.13      0.98 o 
  -2  -5   5       32.72       31.73      1.30 o 
  -1  -5   5       23.18       22.02      1.16 o 
   0  -5   5       21.79       20.86      1.20 o 
   1  -5   5      106.46      106.74      2.26 o 
   2  -5   5       86.36       89.51      1.83 o 
   3  -5   5      135.49      135.21      2.21 o 
   4  -5   5        2.37        2.88      1.05 o 
   5  -5   5       30.39       27.81      1.67 o 
   6  -5   5       29.05       26.98      1.23 o 
   7  -5   5        0.56        1.12      1.30 o 
  -7  -4   5        8.08        9.54      1.51 o 
  -6  -4   5        2.81        2.80      1.17 o 
  -5  -4   5        1.24        0.50      1.02 o 
  -4  -4   5      191.88      186.26      2.83 o 
  -3  -4   5       20.35       18.71      0.98 o 
  -2  -4   5      104.64      107.32      3.15 o 
  -1  -4   5        7.13        5.07      1.07 o 
   0  -4   5       70.79       84.14      2.49 o 
   1  -4   5        1.83        3.00      0.98 o 
   2  -4   5       20.96       18.50      1.56 o 
   3  -4   5       14.39       14.98      0.96 o 
   4  -4   5       22.57       20.83      1.09 o 
   5  -4   5        1.46        2.49      1.22 o 
   6  -4   5        0.03       -0.02      1.22 o 
   7  -4   5        3.84        1.91      1.30 o 
  -7  -3   5        2.70        2.27      1.51 o 
  -6  -3   5       59.55       63.09      1.83 o 
  -5  -3   5        0.01       -0.50      1.36 o 
  -4  -3   5        4.18        3.06      0.82 o 
  -3  -3   5       93.24       90.97      1.64 o 
  -2  -3   5      183.55      173.89      3.08 o 
  -1  -3   5        6.42        5.59      0.73 o 
   0  -3   5       72.96       74.38      1.58 o 
   1  -3   5       52.20       40.86      1.25 o 
   2  -3   5      416.08      407.64      4.39 o 
   3  -3   5        0.85        2.86      0.89 o 
   4  -3   5        0.24        1.12      0.84 o 
   5  -3   5       70.13       64.01      2.81 o 
   6  -3   5       23.98       25.73      1.44 o 
   7  -3   5       32.34       36.01      1.31 o 
  -7  -2   5       10.65       11.66      1.61 o 
  -6  -2   5        0.13        1.13      1.26 o 
  -5  -2   5        4.88        5.27      1.01 o 
  -4  -2   5        1.29        1.70      0.83 o 
  -3  -2   5      139.62      134.43      2.22 o 
  -2  -2   5       92.21       94.70      1.72 o 
  -1  -2   5      183.92      186.93      2.50 o 
   0  -2   5     1079.01     1189.94     20.03 o 
   1  -2   5       87.94       82.79      1.52 o 
   2  -2   5        6.27        5.86      0.81 o 
   3  -2   5       41.86       44.21      1.39 o 
   4  -2   5        9.61       10.72      0.98 o 
   5  -2   5       31.97       31.25      1.44 o 
   6  -2   5        3.04       -1.16      1.18 o 
   7  -2   5        3.84        6.74      1.14 o 
   8  -2   5        4.40        3.15      1.14 o 
  -7  -1   5       21.52       24.67      1.86 o 
  -6  -1   5       45.22       50.46      1.89 o 
  -5  -1   5        8.62        9.26      0.98 o 
  -4  -1   5       87.73       91.13      2.45 o 
  -3  -1   5      111.40      115.16      2.43 o 
  -2  -1   5      168.00      159.20      1.87 o 
  -1  -1   5      131.89      155.63      2.45 o 
   0  -1   5     1942.91     2200.15     26.61 o 
   1  -1   5      378.33      460.16      5.06 o 
   2  -1   5      779.04      800.76      9.12 o 
   3  -1   5       53.60       64.84      1.79 o 
   4  -1   5      340.13      345.57     12.32 o 
   5  -1   5        5.14        3.12      1.12 o 
   6  -1   5       22.89       18.19      1.09 o 
   7  -1   5        0.58       -0.87      1.24 o 
   8  -1   5       16.81       14.99      3.35 o 
  -7   0   5        0.07        0.54      3.21 o 
  -6   0   5       45.26       43.23      2.04 o 
  -5   0   5       42.87       40.21      1.63 o 
  -4   0   5       38.79       40.43      1.57 o 
  -3   0   5        0.33       -0.07      0.76 o 
  -2   0   5        5.75        3.34      0.64 o 
  -1   0   5      134.82      146.75      1.69 o 
   0   0   5      410.64      466.53      6.85 o 
   1   0   5      932.01      987.03     10.55 o 
   2   0   5       10.15       12.11      0.93 o 
   3   0   5       51.95       50.88      1.56 o 
   4   0   5       26.56       30.50      1.40 o 
   5   0   5        1.23        0.82      1.14 o 
   6   0   5        9.81       10.79      1.04 o 
   7   0   5       38.40       36.17      1.64 o 
   8   0   5        0.31       -0.21      1.52 o 
  -7   1   5        2.72        3.13      1.89 o 
  -6   1   5       16.86       14.54      1.40 o 
  -5   1   5       93.07       83.83      2.06 o 
  -4   1   5       50.77       44.51      1.24 o 
  -3   1   5       49.95       54.67      1.70 o 
  -2   1   5      338.29      360.20      2.84 o 
  -1   1   5      593.85      672.70      8.35 o 
   0   1   5       72.71       68.39      1.78 o 
   1   1   5      435.41      396.83      3.63 o 
   2   1   5       25.16       24.09      0.85 o 
   3   1   5       80.89       72.75      1.40 o 
   4   1   5      348.30      325.87      4.20 o 
   5   1   5        9.64       11.19      1.05 o 
   6   1   5        0.56       -0.43      1.14 o 
   7   1   5       17.65       16.34      1.09 o 
   8   1   5       17.81       19.82      1.43 o 
  -7   2   5        4.20        4.54      1.58 o 
  -6   2   5       12.34       12.37      1.27 o 
  -5   2   5        9.06        7.56      0.94 o 
  -4   2   5        4.37        5.27      0.83 o 
  -3   2   5        2.25        0.81      0.94 o 
  -2   2   5       52.99       52.56      1.38 o 
  -1   2   5       26.05       32.72      1.57 o 
   0   2   5       76.35       86.02      1.10 o 
   1   2   5        0.86        0.12      0.43 o 
   2   2   5      265.68      269.28      4.83 o 
   3   2   5      321.43      320.80      4.11 o 
   4   2   5       60.29       63.16      2.91 o 
   5   2   5       36.29       40.24      1.66 o 
   6   2   5       12.01       13.10      0.97 o 
   7   2   5       25.09       24.63      1.19 o 
   8   2   5       18.11       19.32      1.59 o 
   9   2   5        0.30       -0.01      1.59 o 
  -7   3   5       27.37       26.33      2.32 o 
  -6   3   5       17.77       19.49      1.49 o 
  -5   3   5      137.38      137.12      3.22 o 
  -4   3   5      147.76      151.56      2.10 o 
  -3   3   5      113.10       98.82      1.82 o 
  -2   3   5        0.02        0.13      0.72 o 
  -1   3   5      151.40      181.99      5.73 o 
   0   3   5        0.37        0.08      0.49 o 
   1   3   5      313.52      337.23      5.53 o 
   2   3   5      611.68      612.99      4.77 o 
   3   3   5      178.54      175.29      1.61 o 
   4   3   5       33.23       36.39      1.07 o 
   5   3   5       24.93       27.33      1.57 o 
   6   3   5        0.00        1.14      0.98 o 
   7   3   5        5.06        5.76      1.09 o 
   8   3   5        0.87        0.28      1.50 o 
   9   3   5        0.12        0.49      2.20 o 
  -7   4   5       18.13       20.72      1.95 o 
  -6   4   5        0.36        0.03      1.17 o 
  -5   4   5       26.52       27.17      1.21 o 
  -4   4   5       18.85       15.36      0.95 o 
  -3   4   5      163.30      177.69      4.52 o 
  -2   4   5      443.42      449.49      4.00 o 
  -1   4   5      721.49      859.50     28.88 o 
   0   4   5        0.19        0.62      0.54 o 
   1   4   5        1.25        1.69      0.59 o 
   2   4   5        0.77        1.63      0.47 o 
   3   4   5       28.81       38.78      1.00 o 
   4   4   5        1.79        0.38      0.66 o 
   5   4   5      556.93      557.98     16.48 o 
   6   4   5      142.78      135.74      2.20 o 
   7   4   5       36.51       37.46      1.40 o 
   8   4   5       32.83       32.85      1.86 o 
   9   4   5        1.13        2.04      1.14 o 
  -7   5   5        0.02       -0.30      1.28 o 
  -6   5   5        2.11        2.81      1.01 o 
  -5   5   5       23.37       24.94      1.08 o 
  -4   5   5        6.88        5.72      0.94 o 
  -3   5   5       34.18       33.55      1.21 o 
  -2   5   5      163.31      164.52      2.16 o 
  -1   5   5      911.66      958.77     11.18 o 
   0   5   5      760.36      810.10      6.36 o 
   1   5   5      180.43      203.49      2.44 o 
   2   5   5      114.21      104.19      1.52 o 
   3   5   5       58.86       58.65      1.31 o 
   4   5   5        0.42       -0.26      0.76 o 
   5   5   5        2.53        0.13      1.03 o 
   6   5   5      224.25      223.15      4.91 o 
   7   5   5        0.50        0.79      1.27 o 
   8   5   5        0.04       -1.50      1.50 o 
   9   5   5        2.71        2.24      1.15 o 
  -6   6   5        4.45        5.98      1.01 o 
  -5   6   5        7.27        5.37      1.10 o 
  -4   6   5       54.39       50.47      1.49 o 
  -3   6   5       28.30       31.38      1.31 o 
  -2   6   5        1.53        1.82      0.82 o 
  -1   6   5      325.00      343.64      6.89 o 
   0   6   5      978.12     1114.20     22.30 o 
   1   6   5       19.45       17.99      0.79 o 
   2   6   5      201.08      206.66      2.44 o 
   3   6   5       38.56       44.10      1.24 o 
   4   6   5       32.51       35.89      1.42 o 
   5   6   5        1.93        2.68      0.98 o 
   6   6   5       15.32       15.84      1.19 o 
   7   6   5       65.50       66.68      2.63 o 
   8   6   5       64.43       60.22      2.32 o 
   9   6   5        4.98        5.75      1.07 o 
  -6   7   5        1.42        1.41      0.91 o 
  -5   7   5        0.66        2.22      0.95 o 
  -4   7   5       19.50       18.74      1.18 o 
  -3   7   5       52.84       53.13      1.31 o 
  -2   7   5       68.29       66.46      1.73 o 
  -1   7   5      219.90      205.02      2.38 o 
   0   7   5       65.98       72.86      2.08 o 
   1   7   5      523.56      529.75      5.02 o 
   2   7   5      155.39      143.02      3.90 o 
   3   7   5      195.12      193.68      6.02 o 
   4   7   5       13.63       14.04      1.29 o 
   5   7   5        0.37        0.28      1.11 o 
   6   7   5        7.06       10.36      1.41 o 
   7   7   5       24.73       25.10      2.09 o 
   8   7   5       49.08       45.57      2.01 o 
   9   7   5        0.06        0.40      1.03 o 
  -5   8   5        0.86       -0.20      0.82 o 
  -4   8   5        9.35        7.58      1.14 o 
  -3   8   5       76.61       73.50      1.59 o 
  -2   8   5        0.00       -0.27      0.79 o 
  -1   8   5      138.51      133.50      2.06 o 
   0   8   5       49.97       46.69      1.32 o 
   1   8   5       74.56       69.60      1.81 o 
   2   8   5      445.29      441.20      4.59 o 
   3   8   5       15.96       14.63      1.03 o 
   4   8   5        8.06        6.82      0.87 o 
   5   8   5        9.54        6.21      1.10 o 
   6   8   5        4.05        4.12      1.11 o 
   7   8   5       18.48       23.35      1.54 o 
   8   8   5       13.69       15.30      1.32 o 
   9   8   5       73.28       64.23      2.47 o 
  -5   9   5        1.10        0.57      1.11 o 
  -4   9   5       16.73       17.02      1.30 o 
  -3   9   5        1.00        1.02      0.87 o 
  -2   9   5        0.04        0.07      0.80 o 
  -1   9   5        6.43        5.23      0.95 o 
   0   9   5        2.18        3.34      1.05 o 
   1   9   5        5.86        6.36      1.02 o 
   2   9   5       18.58       15.72      1.09 o 
   3   9   5      347.84      320.98      3.80 o 
   4   9   5        5.61        7.22      0.98 o 
   5   9   5       57.44       48.56      1.61 o 
   6   9   5        0.17        0.35      0.94 o 
   7   9   5        1.50        3.54      1.41 o 
   8   9   5       10.56       11.51      2.04 o 
  -5  10   5        1.53        2.38      1.13 o 
  -4  10   5        1.08        0.43      1.05 o 
  -3  10   5      142.20      148.75      2.14 o 
  -2  10   5       25.01       29.63      1.22 o 
  -1  10   5       14.73        9.45      1.00 o 
   0  10   5      157.57      149.09      2.61 o 
   1  10   5        8.13        8.14      1.10 o 
   2  10   5       19.54       14.72      1.42 o 
   3  10   5      248.19      229.91      3.41 o 
   4  10   5       43.18       39.17      1.64 o 
   5  10   5        8.01        5.38      1.26 o 
   6  10   5        0.52       -0.80      0.99 o 
   7  10   5        0.09        1.24      1.58 o 
   8  10   5        0.61        0.74      1.04 o 
  -4  11   5        2.06        1.28      0.88 o 
  -3  11   5       26.23       27.11      1.11 o 
  -2  11   5       53.93       61.48      1.80 o 
  -1  11   5       71.08       71.62      1.86 o 
   0  11   5       30.30       28.46      1.51 o 
   1  11   5       35.95       41.01      2.24 o 
   2  11   5        2.58        2.50      1.33 o 
   3  11   5       14.17       12.60      1.15 o 
   4  11   5      102.32       93.40      2.32 o 
   5  11   5       68.09       67.34      2.04 o 
   6  11   5        3.27        2.64      0.94 o 
   7  11   5       20.68       20.23      1.51 o 
  -3  12   5        2.69        2.97      0.93 o 
  -2  12   5       15.83       15.34      1.48 o 
  -1  12   5        3.45        3.84      1.50 o 
   0  12   5        1.18       -0.08      1.33 o 
   1  12   5        0.99       -0.13      1.20 o 
   2  12   5       49.49       51.85      1.97 o 
   3  12   5        0.07       -0.11      1.23 o 
   4  12   5       39.53       37.98      1.68 o 
   5  12   5        0.19        0.60      0.81 o 
   6  12   5        1.77        1.09      0.84 o 
   7  12   5        7.55        5.68      0.90 o 
  -2  13   5        0.37       -0.09      0.84 o 
  -1  13   5        0.09        0.76      0.89 o 
   0  13   5        0.14       -0.82      1.03 o 
   1  13   5       25.42       25.48      1.30 o 
   2  13   5       14.11       15.86      1.44 o 
   3  13   5        0.83        0.02      1.02 o 
   4  13   5       29.58       33.77      1.33 o 
   5  13   5       16.41       16.89      1.45 o 
   6  13   5        0.41        1.26      1.12 o 
   0  14   5        1.10       -0.88      0.88 o 
   1  14   5        8.55        8.44      2.67 o 
   2  14   5        2.63        3.03      0.90 o 
   3  14   5        0.74        1.10      0.89 o 
   4  14   5       33.21       33.67      1.86 o 
   5  14   5        6.10        5.91      1.20 o 
  -3  -9   6        7.42        6.35      1.37 o 
  -2  -9   6        0.84        0.85      0.88 o 
  -1  -9   6        7.08        7.26      1.26 o 
   0  -9   6       11.45       11.89      1.81 o 
   1  -9   6        2.40        1.82      0.97 o 
   2  -9   6        3.79        6.20      0.93 o 
   3  -9   6        0.02       -0.41      1.51 o 
  -4  -8   6       14.32       12.22      1.36 o 
  -3  -8   6        0.00        0.08      1.05 o 
  -2  -8   6        0.01       -0.43      1.02 o 
  -1  -8   6        9.37        8.57      1.20 o 
   0  -8   6        1.74        2.94      1.04 o 
   1  -8   6        4.81        4.90      1.15 o 
   2  -8   6        0.43        0.47      1.03 o 
   3  -8   6        0.95        1.09      0.98 o 
   4  -8   6        0.11        0.00      0.81 o 
  -5  -7   6       14.97       13.44      1.83 o 
  -4  -7   6       21.97       21.17      1.63 o 
  -3  -7   6        4.78        6.73      1.15 o 
  -2  -7   6       77.71       84.51      2.34 o 
  -1  -7   6       38.44       38.92      1.83 o 
   0  -7   6        1.08        0.68      1.21 o 
   1  -7   6        1.34        1.17      1.13 o 
   2  -7   6       70.11       65.94      1.94 o 
   3  -7   6        5.35        3.93      0.98 o 
   4  -7   6        0.63        0.71      1.01 o 
   5  -7   6        2.75        4.52      0.84 o 
  -5  -6   6        1.97        1.77      1.04 o 
  -4  -6   6       14.91       15.46      0.94 o 
  -3  -6   6        7.68        9.95      1.02 o 
  -2  -6   6       27.16       25.00      1.41 o 
  -1  -6   6       50.21       51.12      1.83 o 
   0  -6   6       21.28       22.24      1.16 o 
   1  -6   6       27.64       24.75      2.61 o 
   2  -6   6       13.68       16.07      1.22 o 
   3  -6   6        0.07       -0.70      1.05 o 
   4  -6   6       10.76       10.78      1.08 o 
   5  -6   6        0.45       -0.18      1.66 o 
   6  -6   6        3.96        5.25      1.37 o 
  -6  -5   6       10.42        9.82      1.10 o 
  -5  -5   6        0.50       -0.61      0.99 o 
  -4  -5   6        1.68        1.72      0.86 o 
  -3  -5   6       42.49       43.50      1.53 o 
  -2  -5   6       22.43       21.41      1.10 o 
  -1  -5   6        0.08       -0.47      1.13 o 
   0  -5   6       41.99       36.46      1.90 o 
   1  -5   6       32.59       33.39      1.43 o 
   2  -5   6      406.68      410.70      7.83 o 
   3  -5   6       85.61       83.51      1.82 o 
   4  -5   6        2.33        1.31      0.91 o 
   5  -5   6       10.92       13.34      1.00 o 
   6  -5   6        1.79        2.27      0.89 o 
  -6  -4   6        1.24        0.54      1.12 o 
  -5  -4   6       14.41       13.28      1.06 o 
  -4  -4   6      216.29      218.92      2.88 o 
  -3  -4   6      216.29      219.19      2.94 o 
  -2  -4   6       25.64       21.97      1.12 o 
  -1  -4   6        0.02        0.73      0.94 o 
   0  -4   6       23.77       20.88      1.36 o 
   1  -4   6        0.19        1.73      0.89 o 
   2  -4   6      629.91      602.28      5.25 o 
   3  -4   6      424.23      399.61      3.95 o 
   4  -4   6       31.74       27.74      1.25 o 
   5  -4   6       12.43       10.68      1.20 o 
   6  -4   6        4.52        6.80      1.03 o 
   7  -4   6        8.12       10.33      1.78 o 
  -7  -3   6        2.59        2.24      0.90 o 
  -6  -3   6        7.04        7.16      1.13 o 
  -5  -3   6        1.94        2.01      0.93 o 
  -4  -3   6       18.48       17.90      1.01 o 
  -3  -3   6      181.02      178.88      4.20 o 
  -2  -3   6        0.02        0.00      0.79 o 
  -1  -3   6        0.80        1.51      1.04 o 
   0  -3   6       35.30       34.64      1.52 o 
   1  -3   6        0.04        0.96      0.99 o 
   2  -3   6        0.07       -0.11      0.90 o 
   3  -3   6      581.98      560.81      7.13 o 
   4  -3   6        4.39        4.74      0.98 o 
   5  -3   6        1.21        1.11      1.15 o 
   6  -3   6        0.00       -0.46      1.30 o 
   7  -3   6       12.25       13.19      1.46 o 
  -7  -2   6        3.19        3.55      2.03 o 
  -6  -2   6       14.65       15.28      1.62 o 
  -5  -2   6        5.64        5.96      0.89 o 
  -4  -2   6        0.13        0.31      0.90 o 
  -3  -2   6      114.84      108.89      1.63 o 
  -2  -2   6       57.81       53.35      1.50 o 
  -1  -2   6      151.33      141.23      4.07 o 
   0  -2   6      211.84      224.35      5.33 o 
   1  -2   6       17.71       13.70      0.88 o 
   2  -2   6       18.13       23.94      1.11 o 
   3  -2   6      200.80      192.56      2.64 o 
   4  -2   6       50.01       48.73      2.09 o 
   5  -2   6       54.08       53.82      1.66 o 
   6  -2   6       63.06       56.49      2.20 o 
   7  -2   6        9.43        7.38      1.39 o 
   8  -2   6        0.84        0.61      1.43 o 
  -7  -1   6        2.03        2.59      1.11 o 
  -6  -1   6       14.21       16.16      1.39 o 
  -5  -1   6        0.96        0.47      0.90 o 
  -4  -1   6       92.61       92.14      1.86 o 
  -3  -1   6       69.03       69.81      1.32 o 
  -2  -1   6      102.47       91.76      1.93 o 
  -1  -1   6        0.02       -0.36      0.64 o 
   0  -1   6      122.24      132.25      2.70 o 
   1  -1   6      125.23      138.37      2.10 o 
   2  -1   6        1.13        1.87      0.63 o 
   3  -1   6       73.59       67.08      1.58 o 
   4  -1   6       19.90       19.42      1.54 o 
   5  -1   6        7.70        8.14      1.08 o 
   6  -1   6        3.75        1.01      1.30 o 
   7  -1   6       58.30       60.65      3.61 o 
   8  -1   6       13.77       14.88      1.37 o 
  -7   0   6       16.02       15.50      1.92 o 
  -6   0   6        1.51        1.26      1.12 o 
  -5   0   6        0.51       -0.49      0.92 o 
  -4   0   6        4.01        3.52      0.81 o 
  -3   0   6      102.60      105.30      1.95 o 
  -2   0   6      262.44      255.36      3.44 o 
  -1   0   6      114.52      121.20      2.56 o 
   0   0   6      570.63      651.06      4.13 o 
   1   0   6       49.89       55.39      1.15 o 
   2   0   6      408.18      432.08      5.96 o 
   3   0   6       31.61       29.87      1.31 o 
   4   0   6        5.56        4.11      0.90 o 
   5   0   6      135.07      134.33      4.73 o 
   6   0   6       41.68       33.24      1.95 o 
   7   0   6        1.39        1.96      1.25 o 
   8   0   6        1.33        1.69      1.07 o 
  -7   1   6        0.10        0.36      1.44 o 
  -6   1   6       75.18       77.49      2.09 o 
  -5   1   6       17.58       13.66      1.00 o 
  -4   1   6       34.00       28.30      1.10 o 
  -3   1   6       75.25       78.39      1.90 o 
  -2   1   6      106.61      119.02      1.76 o 
  -1   1   6      109.07      126.11      1.76 o 
   0   1   6       95.68      103.06      1.54 o 
   1   1   6      546.03      621.34      6.58 o 
   2   1   6      187.79      199.46      2.29 o 
   3   1   6      443.67      440.62      3.85 o 
   4   1   6      323.15      354.03      6.74 o 
   5   1   6        6.39        7.36      0.95 o 
   6   1   6        8.27        8.91      1.09 o 
   7   1   6        3.02        1.65      1.17 o 
   8   1   6        9.96       11.23      1.25 o 
  -7   2   6       18.41       16.82      1.94 o 
  -6   2   6      240.48      257.73      8.92 o 
  -5   2   6       33.92       29.14      1.10 o 
  -4   2   6       27.93       27.25      0.98 o 
  -3   2   6       67.12       69.67      1.97 o 
  -2   2   6       24.06       22.02      0.96 o 
  -1   2   6      159.16      174.74      3.03 o 
   0   2   6      415.75      471.67      5.19 o 
   1   2   6      710.94      831.28      6.08 o 
   2   2   6        1.41        3.24      0.52 o 
   3   2   6       39.67       33.22      0.97 o 
   4   2   6        2.30        2.37      0.66 o 
   5   2   6        7.84        8.36      1.18 o 
   6   2   6       51.39       48.34      1.44 o 
   7   2   6       30.06       35.30      1.57 o 
   8   2   6        4.76        7.84      1.49 o 
   9   2   6        0.30        0.26      1.54 o 
  -7   3   6        0.04        0.19      1.36 o 
  -6   3   6       18.65       19.18      1.29 o 
  -5   3   6       17.94       15.56      1.02 o 
  -4   3   6       10.02        8.81      0.84 o 
  -3   3   6        5.42        4.76      0.76 o 
  -2   3   6        2.63        4.67      0.81 o 
  -1   3   6      182.26      182.44      4.63 o 
   0   3   6      330.04      397.50      3.42 o 
   1   3   6        1.13        2.43      0.59 o 
   2   3   6        0.05        0.72      0.53 o 
   3   3   6        6.09        7.52      0.69 o 
   4   3   6       48.31       49.12      1.96 o 
   5   3   6        6.57        6.76      1.03 o 
   6   3   6      262.08      255.25      4.42 o 
   7   3   6        0.42        0.72      1.05 o 
   8   3   6       80.36       80.33      2.20 o 
   9   3   6        0.05        0.14      1.52 o 
  -7   4   6        1.89        1.82      1.18 o 
  -6   4   6        8.63       11.10      1.42 o 
  -5   4   6       23.15       22.20      1.10 o 
  -4   4   6       26.27       28.02      1.11 o 
  -3   4   6        0.48        0.92      0.83 o 
  -2   4   6        6.68        7.05      0.97 o 
  -1   4   6      215.31      210.06      2.54 o 
   0   4   6        5.60       10.32      0.60 o 
   1   4   6        2.30        2.85      0.67 o 
   2   4   6      189.21      181.64      2.71 o 
   3   4   6       31.80       31.03      0.94 o 
   4   4   6        3.50        1.65      0.73 o 
   5   4   6       19.92       26.16      1.18 o 
   6   4   6        8.66        7.15      0.93 o 
   7   4   6       20.87       19.08      1.22 o 
   8   4   6        2.49        2.24      1.57 o 
   9   4   6        0.28       -0.45      1.28 o 
  -6   5   6        0.25       -0.11      1.24 o 
  -5   5   6       26.42       23.03      1.23 o 
  -4   5   6       39.79       37.35      1.28 o 
  -3   5   6      273.14      266.18      6.60 o 
  -2   5   6        9.20        9.33      0.98 o 
  -1   5   6        3.59        5.54      0.77 o 
   0   5   6        0.02        1.00      0.56 o 
   1   5   6      490.94      532.60      4.10 o 
   2   5   6        5.45        5.50      0.60 o 
   3   5   6      124.23      138.10      2.63 o 
   4   5   6       12.66       11.14      0.84 o 
   5   5   6       13.07       10.41      0.82 o 
   6   5   6       25.17       26.23      1.21 o 
   7   5   6        6.39        5.90      1.58 o 
   8   5   6       14.94       13.18      1.79 o 
   9   5   6       10.89       12.38      1.25 o 
  -6   6   6        0.05        1.14      1.15 o 
  -5   6   6        0.00       -0.64      0.87 o 
  -4   6   6        2.88        3.69      0.89 o 
  -3   6   6        7.84        7.40      0.92 o 
  -2   6   6       13.99       14.73      0.78 o 
  -1   6   6        1.77        0.78      0.75 o 
   0   6   6      419.35      445.99     12.55 o 
   1   6   6      332.86      358.30      4.20 o 
   2   6   6      247.32      237.71      3.22 o 
   3   6   6       72.76       64.04      2.89 o 
   4   6   6       39.42       36.02      1.41 o 
   5   6   6       46.10       45.47      1.63 o 
   6   6   6       32.68       31.32      1.25 o 
   7   6   6       48.48       48.76      2.44 o 
   8   6   6       16.63       17.67      2.95 o 
   9   6   6        2.94        2.66      1.13 o 
  -6   7   6       22.30       23.69      1.31 o 
  -5   7   6        0.00        0.57      0.88 o 
  -4   7   6       17.99       16.44      1.05 o 
  -3   7   6       88.49       88.65      2.66 o 
  -2   7   6       52.24       50.30      1.17 o 
  -1   7   6       14.36       13.86      0.90 o 
   0   7   6      380.31      408.79      5.42 o 
   1   7   6      161.72      146.19      2.07 o 
   2   7   6      135.58      122.96      1.88 o 
   3   7   6      134.82      128.87      2.51 o 
   4   7   6        7.27        9.34      1.05 o 
   5   7   6        8.85       10.51      1.12 o 
   6   7   6       64.03       59.92      1.58 o 
   7   7   6        1.82        3.17      1.17 o 
   8   7   6        2.82        3.71      1.47 o 
   9   7   6        4.57        4.85      1.02 o 
  -5   8   6       18.58       24.86      1.25 o 
  -4   8   6        0.37       -0.05      0.99 o 
  -3   8   6        0.74        0.80      1.02 o 
  -2   8   6        6.89        6.18      0.84 o 
  -1   8   6        0.03        0.77      0.81 o 
   0   8   6      140.14      144.46      1.94 o 
   1   8   6      227.89      247.27      3.29 o 
   2   8   6       26.36       23.20      1.13 o 
   3   8   6       11.02        8.91      1.23 o 
   4   8   6        4.52        5.22      1.13 o 
   5   8   6        4.35        2.81      1.06 o 
   6   8   6       21.05       18.78      1.15 o 
   7   8   6        3.18        3.48      1.14 o 
   8   8   6        3.96        4.43      1.24 o 
   9   8   6        0.36        1.64      1.24 o 
  -5   9   6        1.32        1.67      1.37 o 
  -4   9   6       12.35       10.99      1.08 o 
  -3   9   6        0.23        0.29      0.82 o 
  -2   9   6       31.69       26.27      1.12 o 
  -1   9   6      132.82      129.08      2.96 o 
   0   9   6       12.21       13.43      0.98 o 
   1   9   6        0.03        1.63      1.03 o 
   2   9   6      122.49      127.68      2.10 o 
   3   9   6        3.58        3.63      0.98 o 
   4   9   6       13.20       15.15      1.40 o 
   5   9   6       11.30       10.45      1.07 o 
   6   9   6        0.01       -0.84      1.16 o 
   7   9   6        6.10        6.56      0.91 o 
   8   9   6        0.34        0.89      1.14 o 
  -4  10   6       11.25       12.61      0.95 o 
  -3  10   6       86.91      102.36      2.41 o 
  -2  10   6        4.63        1.84      0.94 o 
  -1  10   6        5.40        7.20      1.02 o 
   0  10   6       75.63       71.48      1.95 o 
   1  10   6       25.46       21.91      1.34 o 
   2  10   6        0.41       -0.97      1.07 o 
   3  10   6      232.89      217.01      3.04 o 
   4  10   6      273.97      242.84      4.08 o 
   5  10   6        6.47        4.95      1.07 o 
   6  10   6        2.36        2.06      0.97 o 
   7  10   6        1.00        1.51      1.35 o 
   8  10   6        0.49        1.11      1.40 o 
  -4  11   6        0.11        1.37      1.23 o 
  -3  11   6       14.61       15.72      1.14 o 
  -2  11   6       80.15       86.17      2.23 o 
  -1  11   6       12.23       12.15      1.53 o 
   0  11   6       11.54       12.65      1.38 o 
   1  11   6        7.47       10.24      1.73 o 
   2  11   6        0.02       -0.15      1.15 o 
   3  11   6        0.16       -0.70      1.15 o 
   4  11   6       31.09       26.71      1.34 o 
   5  11   6       28.15       25.33      1.19 o 
   6  11   6        1.93        2.14      0.84 o 
   7  11   6        3.82        3.45      1.10 o 
  -3  12   6        8.00        6.50      0.89 o 
  -2  12   6        9.99        7.27      0.96 o 
  -1  12   6       31.11       31.59      1.45 o 
   0  12   6        8.56        9.71      1.33 o 
   1  12   6       53.97       58.00      3.43 o 
   2  12   6       29.64       32.49      1.63 o 
   3  12   6       26.51       26.32      2.37 o 
   4  12   6       66.49       62.01      1.89 o 
   5  12   6       29.56       30.25      1.35 o 
   6  12   6        9.51        9.74      1.00 o 
   7  12   6        0.11        1.29      0.94 o 
  -2  13   6       10.18        6.69      1.18 o 
  -1  13   6        4.72        3.92      0.84 o 
   0  13   6        0.06       -0.60      0.94 o 
   1  13   6       12.96       13.39      1.77 o 
   2  13   6        5.67        5.43      1.68 o 
   3  13   6        5.23        5.46      1.08 o 
   4  13   6       43.41       39.17      1.48 o 
   5  13   6       34.46       35.76      1.31 o 
   6  13   6       12.53       11.86      1.11 o 
   0  14   6        0.52        0.50      0.90 o 
   1  14   6        5.97        5.84      2.77 o 
   2  14   6        1.78        0.86      0.93 o 
   3  14   6        3.86        4.79      0.92 o 
   4  14   6       12.39       12.58      1.03 o 
   5  14   6        7.45        6.44      1.20 o 
  -1  -9   7        0.00       -0.85      0.85 o 
   0  -9   7        1.71        1.32      0.86 o 
   1  -9   7        0.85        1.25      1.12 o 
  -3  -8   7        1.45        2.31      0.93 o 
  -2  -8   7       20.48       22.28      1.28 o 
  -1  -8   7        0.94        2.74      1.23 o 
   0  -8   7        2.55        3.45      1.37 o 
   1  -8   7        0.00       -0.32      0.99 o 
   2  -8   7        3.66        4.12      0.95 o 
   3  -8   7        5.14        4.87      0.95 o 
  -4  -7   7        0.63        0.38      1.03 o 
  -3  -7   7        4.90        4.77      0.91 o 
  -2  -7   7        0.02        1.42      1.25 o 
  -1  -7   7        4.74        3.02      1.04 o 
   0  -7   7        0.00        1.30      1.70 o 
   1  -7   7        0.00        1.52      1.02 o 
   2  -7   7        2.36        2.84      1.00 o 
   3  -7   7        0.01        0.76      0.92 o 
   4  -7   7        3.92        4.58      0.89 o 
  -5  -6   7        1.91        1.87      0.92 o 
  -4  -6   7        1.20        1.54      1.15 o 
  -3  -6   7        5.50        5.57      1.14 o 
  -2  -6   7       43.09       49.05      1.69 o 
  -1  -6   7        8.55        5.83      1.10 o 
   0  -6   7        7.93        8.43      1.17 o 
   1  -6   7        1.62        1.70      1.08 o 
   2  -6   7        7.16        6.93      1.10 o 
   3  -6   7       14.22       14.41      1.16 o 
   4  -6   7        9.44       10.69      1.06 o 
   5  -6   7        6.26        8.90      1.04 o 
  -5  -5   7        1.75        1.55      0.96 o 
  -4  -5   7       91.46       96.86      3.01 o 
  -3  -5   7       58.21       55.93      1.53 o 
  -2  -5   7       23.44       27.34      2.72 o 
  -1  -5   7       16.04       17.67      1.21 o 
   0  -5   7      143.23      136.89      2.87 o 
   1  -5   7       30.22       27.42      1.29 o 
   2  -5   7       10.01        9.28      1.09 o 
   3  -5   7        6.53        7.05      1.00 o 
   4  -5   7       46.51       45.30      1.34 o 
   5  -5   7        0.00        0.21      0.99 o 
   6  -5   7        4.30        5.41      1.18 o 
  -6  -4   7        5.30        4.81      1.52 o 
  -5  -4   7        8.25        7.95      1.00 o 
  -4  -4   7        0.69       -0.04      1.04 o 
  -3  -4   7       14.88       16.16      1.05 o 
  -2  -4   7       25.98       23.81      1.20 o 
  -1  -4   7       17.92       16.75      1.33 o 
   0  -4   7       84.98       75.93      2.14 o 
   1  -4   7       49.70       55.00      2.80 o 
   2  -4   7        0.02       -0.97      1.02 o 
   3  -4   7        3.15        4.53      1.04 o 
   4  -4   7       20.23       19.81      1.17 o 
   5  -4   7        0.71        1.69      1.12 o 
   6  -4   7        1.43        1.93      1.03 o 
   7  -4   7        1.66        1.08      0.89 o 
  -6  -3   7        2.36        1.79      1.45 o 
  -5  -3   7       25.42       25.83      1.35 o 
  -4  -3   7       97.73       99.59      3.64 o 
  -3  -3   7        0.79        1.83      0.93 o 
  -2  -3   7      112.90      110.11      1.99 o 
  -1  -3   7       77.46       77.25      3.26 o 
   0  -3   7        4.13        4.94      1.19 o 
   1  -3   7        9.79       12.42      1.07 o 
   2  -3   7      464.65      452.04      3.76 o 
   3  -3   7      213.38      202.25      3.63 o 
   4  -3   7       52.58       50.41      1.43 o 
   5  -3   7        2.61        2.77      1.11 o 
   6  -3   7        0.61        1.43      1.16 o 
   7  -3   7       10.05       10.64      2.15 o 
  -6  -2   7        4.25        3.91      1.35 o 
  -5  -2   7       40.08       39.80      1.17 o 
  -4  -2   7      119.00      118.18      2.05 o 
  -3  -2   7      271.44      266.78      4.93 o 
  -2  -2   7       72.81       74.11      1.68 o 
  -1  -2   7       41.75       42.85      1.85 o 
   0  -2   7        3.17        0.03      1.80 o 
   1  -2   7        3.09        3.95      1.05 o 
   2  -2   7      141.29      141.68      2.22 o 
   3  -2   7      727.03      756.27     13.39 o 
   4  -2   7      509.70      486.70      4.59 o 
   5  -2   7      112.51      115.11      2.11 o 
   6  -2   7        2.98        3.99      1.22 o 
   7  -2   7       10.04        8.67      1.27 o 
  -6  -1   7       22.12       24.43      2.33 o 
  -5  -1   7        1.71        1.80      0.93 o 
  -4  -1   7       75.11       71.20      1.51 o 
  -3  -1   7      274.84      262.36      3.56 o 
  -2  -1   7       55.88       54.60      1.51 o 
  -1  -1   7       91.65       89.21      2.10 o 
   0  -1   7        9.72        6.59      0.89 o 
   1  -1   7        8.19        7.36      0.91 o 
   2  -1   7        1.24        1.85      0.94 o 
   3  -1   7       14.85       10.73      0.87 o 
   4  -1   7      115.88      110.08      2.14 o 
   5  -1   7       61.29       57.54      1.61 o 
   6  -1   7       12.04       13.22      1.31 o 
   7  -1   7        2.14        0.90      1.31 o 
   8  -1   7        7.31        6.79      1.48 o 
  -6   0   7        0.03        2.01      1.29 o 
  -5   0   7        6.97        7.70      0.98 o 
  -4   0   7       63.15       61.21      1.61 o 
  -3   0   7        2.02        1.97      0.76 o 
  -2   0   7      102.74       98.93      1.83 o 
  -1   0   7       31.50       34.06      1.10 o 
   0   0   7       10.65       13.74      0.82 o 
   1   0   7       91.10       96.83      2.03 o 
   2   0   7      160.60      149.54      2.20 o 
   3   0   7        1.70        2.92      0.83 o 
   4   0   7       17.09       15.05      1.04 o 
   5   0   7        4.90        3.11      1.05 o 
   6   0   7        6.70        7.87      1.15 o 
   7   0   7       21.13       20.89      1.42 o 
   8   0   7       11.75       11.49      1.28 o 
  -7   1   7        0.01        1.85      1.08 o 
  -6   1   7        0.04       -0.31      1.09 o 
  -5   1   7        5.44        6.48      0.99 o 
  -4   1   7      106.32      104.74      2.90 o 
  -3   1   7       47.93       42.23      1.20 o 
  -2   1   7        2.76        2.96      0.88 o 
  -1   1   7        7.48        7.32      0.79 o 
   0   1   7       85.95       89.86      2.97 o 
   1   1   7       15.31       15.62      0.79 o 
   2   1   7      148.21      141.15      2.59 o 
   3   1   7       67.08       64.59      1.64 o 
   4   1   7       19.84       21.36      1.10 o 
   5   1   7       17.47       17.01      0.95 o 
   6   1   7      100.78       97.16      2.12 o 
   7   1   7       16.09       15.72      1.14 o 
   8   1   7       13.56       15.80      1.55 o 
  -6   2   7        5.33        5.27      1.46 o 
  -5   2   7       59.73       57.08      1.56 o 
  -4   2   7        3.34        4.27      0.76 o 
  -3   2   7        0.17       -0.17      0.75 o 
  -2   2   7        0.99        1.20      0.80 o 
  -1   2   7        7.46        5.45      0.69 o 
   0   2   7       13.14       14.01      0.84 o 
   1   2   7        8.85        6.47      0.97 o 
   2   2   7       38.67       47.86      1.33 o 
   3   2   7        5.76        6.45      0.80 o 
   4   2   7       14.17       13.17      1.14 o 
   5   2   7       49.15       50.01      1.44 o 
   6   2   7        2.25        2.80      0.93 o 
   7   2   7      135.28      131.02      4.19 o 
   8   2   7       32.45       29.25      2.00 o 
  -6   3   7       12.92       11.73      1.38 o 
  -5   3   7        0.99        0.38      0.86 o 
  -4   3   7      119.18      112.81      1.81 o 
  -3   3   7        0.90        0.51      0.69 o 
  -2   3   7        1.41        2.13      0.78 o 
  -1   3   7        2.94        5.14      0.80 o 
   0   3   7      175.51      194.62      5.75 o 
   1   3   7      249.95      278.50      3.01 o 
   2   3   7      152.53      157.22      2.48 o 
   3   3   7       90.91       91.80      1.99 o 
   4   3   7      140.70      138.40      2.51 o 
   5   3   7       25.16       25.76      1.06 o 
   6   3   7       59.30       59.95      1.54 o 
   7   3   7        9.33        9.36      1.19 o 
   8   3   7        1.90       -0.45      1.85 o 
   9   3   7        1.09        3.23      1.49 o 
  -6   4   7        4.53        5.28      1.17 o 
  -5   4   7      148.04      143.95      3.98 o 
  -4   4   7      434.96      405.41      7.40 o 
  -3   4   7        9.39        6.97      0.80 o 
  -2   4   7        5.91        3.03      0.87 o 
  -1   4   7       54.38       50.63      1.27 o 
   0   4   7       61.09       67.27      1.47 o 
   1   4   7       33.34       39.84      1.18 o 
   2   4   7      907.48      948.50      9.10 o 
   3   4   7       33.43       38.12      1.08 o 
   4   4   7       16.94       14.85      0.84 o 
   5   4   7        4.34        6.14      1.03 o 
   6   4   7        1.22        1.03      0.88 o 
   7   4   7        4.34        2.21      1.23 o 
   8   4   7       18.63       18.06      2.85 o 
   9   4   7        0.02        0.21      1.47 o 
  -6   5   7        0.26       -0.01      1.10 o 
  -5   5   7        6.19        5.45      0.91 o 
  -4   5   7        3.45        2.33      0.88 o 
  -3   5   7        0.07        0.76      0.83 o 
  -2   5   7       11.47       14.34      0.89 o 
  -1   5   7       30.13       27.14      1.54 o 
   0   5   7       12.16       11.81      0.75 o 
   1   5   7       61.78       56.70      1.09 o 
   2   5   7      137.55      156.07      2.58 o 
   3   5   7       50.74       50.34      1.68 o 
   4   5   7      150.92      147.05      2.91 o 
   5   5   7       26.36       25.33      1.28 o 
   6   5   7        0.30        0.52      1.04 o 
   7   5   7       34.53       30.61      1.44 o 
   8   5   7       16.96       15.59      1.53 o 
   9   5   7        0.62        1.64      1.47 o 
  -6   6   7        0.61        0.94      1.23 o 
  -5   6   7        1.63        1.66      0.95 o 
  -4   6   7       66.32       66.90      1.43 o 
  -3   6   7       86.64       78.31      1.53 o 
  -2   6   7      447.70      435.52      7.53 o 
  -1   6   7       60.52       68.24      1.77 o 
   0   6   7        5.09        7.20      0.81 o 
   1   6   7      234.28      252.66      2.98 o 
   2   6   7      124.13      135.61      2.14 o 
   3   6   7       52.49       53.34      1.87 o 
   4   6   7       50.76       49.93      2.49 o 
   5   6   7        3.55        2.93      0.95 o 
   6   6   7        7.80        6.43      1.02 o 
   7   6   7        4.17        2.87      1.43 o 
   8   6   7        0.67        0.60      1.40 o 
   9   6   7        1.73        2.72      1.06 o 
  -5   7   7        2.06        3.25      1.02 o 
  -4   7   7        0.47        0.85      0.87 o 
  -3   7   7        0.61        1.19      0.84 o 
  -2   7   7        0.29       -0.02      0.82 o 
  -1   7   7      360.32      379.93      7.08 o 
   0   7   7        5.55        7.01      1.00 o 
   1   7   7      162.13      153.90      2.35 o 
   2   7   7       25.61       26.40      1.11 o 
   3   7   7        1.68        0.27      0.87 o 
   4   7   7        7.60        4.87      1.06 o 
   5   7   7       90.15       84.52      1.83 o 
   6   7   7       71.95       75.49      1.93 o 
   7   7   7       11.26       12.18      1.10 o 
   8   7   7       10.22        9.55      1.28 o 
   9   7   7        2.01        3.06      1.23 o 
  -5   8   7        0.27        2.04      1.10 o 
  -4   8   7        0.05        0.19      0.79 o 
  -3   8   7        7.52        9.11      0.91 o 
  -2   8   7        0.61        0.19      0.88 o 
  -1   8   7       21.74       22.09      1.10 o 
   0   8   7      454.49      455.14      5.65 o 
   1   8   7       15.42       12.98      1.07 o 
   2   8   7       36.40       37.71      1.26 o 
   3   8   7       81.06       76.41      2.49 o 
   4   8   7       12.11       11.20      1.32 o 
   5   8   7        0.12        1.82      1.10 o 
   6   8   7       10.13        7.39      1.09 o 
   7   8   7       54.44       55.50      1.44 o 
   8   8   7        6.04        5.78      1.22 o 
  -5   9   7       34.94       39.09      1.98 o 
  -4   9   7        0.16        0.70      0.81 o 
  -3   9   7        0.38        0.89      0.79 o 
  -2   9   7        2.44        3.06      0.94 o 
  -1   9   7       22.42       22.75      0.90 o 
   0   9   7        3.84        3.21      0.88 o 
   1   9   7       35.62       37.43      1.60 o 
   2   9   7      146.11      147.36      2.35 o 
   3   9   7       82.66       80.70      1.65 o 
   4   9   7        7.96        7.97      1.06 o 
   5   9   7       54.30       48.31      1.71 o 
   6   9   7        0.98        1.83      1.03 o 
   7   9   7        2.28        2.86      0.87 o 
   8   9   7       15.30       16.92      2.00 o 
  -4  10   7       16.62       18.31      1.09 o 
  -3  10   7        2.51        1.54      1.00 o 
  -2  10   7        0.92        1.88      0.96 o 
  -1  10   7        1.21        2.37      0.94 o 
   0  10   7       13.76       11.24      1.07 o 
   1  10   7        0.84        1.42      1.17 o 
   2  10   7      117.73      116.01      3.36 o 
   3  10   7       32.35       33.47      1.56 o 
   4  10   7        1.24        1.61      0.98 o 
   5  10   7        4.43        5.93      0.92 o 
   6  10   7        6.74        7.42      0.95 o 
   7  10   7       13.65       13.61      1.00 o 
   8  10   7        2.47        3.53      1.44 o 
  -3  11   7       11.66       11.20      1.05 o 
  -2  11   7       13.02       11.52      0.96 o 
  -1  11   7        0.25       -0.39      1.08 o 
   0  11   7       12.40       10.60      1.15 o 
   1  11   7       28.84       28.14      1.42 o 
   2  11   7        2.17        1.78      1.15 o 
   3  11   7        0.96        1.07      1.09 o 
   4  11   7       24.36       21.98      1.31 o 
   5  11   7       13.68       16.74      1.08 o 
   6  11   7        3.26        2.17      0.89 o 
   7  11   7        2.79        3.52      1.21 o 
  -2  12   7       20.24       22.17      1.10 o 
  -1  12   7       11.79       13.24      1.12 o 
   0  12   7        0.00        1.02      1.49 o 
   1  12   7        0.16       -0.13      1.36 o 
   2  12   7       21.84       26.45      1.52 o 
   3  12   7        5.78        7.38      1.65 o 
   4  12   7       47.95       46.22      1.75 o 
   5  12   7       21.52       21.00      1.10 o 
   6  12   7       22.00       21.50      1.08 o 
   7  12   7        0.00       -0.56      0.98 o 
  -1  13   7        4.86        4.89      0.86 o 
   0  13   7        4.87        6.90      1.05 o 
   1  13   7        0.20       -0.58      1.10 o 
   2  13   7        0.47       -0.92      1.51 o 
   3  13   7        6.88        9.13      1.17 o 
   4  13   7       34.54       36.22      1.42 o 
   5  13   7        8.02        6.70      0.84 o 
   6  13   7        0.34        1.38      0.94 o 
   0  14   7        3.19        0.80      1.10 o 
   1  14   7        0.00        1.27      0.98 o 
   2  14   7        0.06        0.14      1.06 o 
   3  14   7       13.01       13.21      1.12 o 
   4  14   7        3.92        6.21      0.73 o 
   5  14   7       36.54       37.31      1.37 o 
  -1  -8   8        0.65        0.89      0.87 o 
   0  -8   8       10.07       10.55      1.05 o 
   1  -8   8        0.36        0.73      0.88 o 
  -3  -7   8        0.07        0.47      0.89 o 
  -2  -7   8        0.09       -0.27      0.95 o 
  -1  -7   8       13.65       11.74      1.46 o 
   0  -7   8       13.51       17.35      1.63 o 
   1  -7   8        8.44        9.68      1.16 o 
   2  -7   8        2.82        2.09      0.95 o 
   3  -7   8        0.95        0.97      0.85 o 
  -4  -6   8        0.16        0.55      0.94 o 
  -3  -6   8        4.61        3.97      1.40 o 
  -2  -6   8        0.50        1.69      1.04 o 
  -1  -6   8       15.67       10.66      1.18 o 
   0  -6   8       21.05       21.94      1.24 o 
   1  -6   8        8.07        7.36      1.28 o 
   2  -6   8        0.02       -0.37      1.06 o 
   3  -6   8        1.78        2.99      0.94 o 
   4  -6   8        0.30        0.67      0.83 o 
   5  -6   8        5.12        5.50      0.83 o 
  -4  -5   8        0.64        1.43      1.05 o 
  -3  -5   8        9.78       10.63      1.23 o 
  -2  -5   8        0.44        0.51      0.95 o 
  -1  -5   8       24.02       22.73      1.37 o 
   0  -5   8        2.56        1.40      1.15 o 
   1  -5   8        0.03        0.44      1.14 o 
   2  -5   8        2.09        5.52      1.13 o 
   3  -5   8        7.73        6.56      1.09 o 
   4  -5   8       39.00       42.88      1.60 o 
   5  -5   8        5.62        8.55      1.07 o 
   6  -5   8        9.67       11.90      0.87 o 
  -5  -4   8        0.00        0.29      1.02 o 
  -4  -4   8        3.07        0.92      1.27 o 
  -3  -4   8       37.55       40.02      1.75 o 
  -2  -4   8       33.14       30.85      1.17 o 
  -1  -4   8        9.75       11.29      1.23 o 
   0  -4   8        0.70        0.18      1.13 o 
   1  -4   8        0.55        0.23      1.62 o 
   2  -4   8        2.76        1.87      0.96 o 
   3  -4   8       79.22       81.02      1.85 o 
   4  -4   8        0.05        0.86      0.95 o 
   5  -4   8        0.05       -0.23      0.95 o 
   6  -4   8        0.46        1.89      0.86 o 
  -5  -3   8       26.57       26.64      1.79 o 
  -4  -3   8        0.36        1.71      1.05 o 
  -3  -3   8        3.75        4.07      1.08 o 
  -2  -3   8       59.20       56.92      1.67 o 
  -1  -3   8       85.67       84.58      2.92 o 
   0  -3   8      138.96      128.97      2.68 o 
   1  -3   8        0.59       -1.28      1.31 o 
   2  -3   8       10.26        8.59      1.15 o 
   3  -3   8        4.14        5.27      0.95 o 
   4  -3   8       32.24       33.94      1.48 o 
   5  -3   8        1.70        1.21      1.23 o 
   6  -3   8       14.82       15.30      1.30 o 
   7  -3   8        0.81       -0.26      0.95 o 
  -6  -2   8       40.15       33.84      2.16 o 
  -5  -2   8       22.31       23.69      1.26 o 
  -4  -2   8        0.00       -0.15      0.82 o 
  -3  -2   8        4.35        4.86      0.87 o 
  -2  -2   8        9.43        7.34      0.89 o 
  -1  -2   8      100.60       99.10      3.64 o 
   0  -2   8      111.91      102.34      2.38 o 
   1  -2   8      147.73      141.90      3.05 o 
   2  -2   8       51.60       51.66      1.38 o 
   3  -2   8       52.49       48.96      1.27 o 
   4  -2   8        2.28        2.38      1.04 o 
   5  -2   8        0.66       -0.42      1.00 o 
   6  -2   8        0.12        0.77      1.07 o 
   7  -2   8        3.70        5.06      0.88 o 
  -6  -1   8        8.30        6.35      1.01 o 
  -5  -1   8        0.77        0.63      0.89 o 
  -4  -1   8        0.15        0.99      0.96 o 
  -3  -1   8      403.85      386.41      5.73 o 
  -2  -1   8      120.87      111.67      1.89 o 
  -1  -1   8       21.55       19.75      1.05 o 
   0  -1   8      102.45      111.78      4.19 o 
   1  -1   8       82.95       82.19      1.85 o 
   2  -1   8       14.43       17.05      1.09 o 
   3  -1   8       60.37       59.94      1.51 o 
   4  -1   8      510.63      498.96      7.79 o 
   5  -1   8        2.88        2.85      0.98 o 
   6  -1   8        5.66        5.07      1.13 o 
   7  -1   8        0.20       -0.51      1.14 o 
  -6   0   8        0.04        1.09      1.19 o 
  -5   0   8       12.73       15.27      1.95 o 
  -4   0   8       69.72       64.47      1.52 o 
  -3   0   8      157.31      153.33      3.02 o 
  -2   0   8      589.89      565.74      6.71 o 
  -1   0   8       19.34       19.02      0.99 o 
   0   0   8       14.94       15.69      1.17 o 
   1   0   8        6.51        8.81      1.00 o 
   2   0   8        1.96        2.08      1.09 o 
   3   0   8       91.18       94.29      1.56 o 
   4   0   8      363.48      353.84      4.50 o 
   5   0   8      163.80      159.31      5.17 o 
   6   0   8       18.18       20.64      1.32 o 
   7   0   8       22.48       24.34      1.51 o 
   8   0   8        5.24        7.14      1.43 o 
  -6   1   8        7.51        6.82      1.16 o 
  -5   1   8        7.26        8.37      0.91 o 
  -4   1   8       66.19       63.70      1.42 o 
  -3   1   8       70.50       67.51      1.41 o 
  -2   1   8      443.88      440.16      5.94 o 
  -1   1   8      114.62      111.89      2.51 o 
   0   1   8       97.95       90.01      1.98 o 
   1   1   8        6.63        8.56      1.03 o 
   2   1   8       66.08       63.58      1.94 o 
   3   1   8       55.50       53.82      1.65 o 
   4   1   8      246.25      239.30      3.52 o 
   5   1   8      115.86      113.10      2.43 o 
   6   1   8        0.06        0.75      1.11 o 
   7   1   8        0.01       -0.77      1.12 o 
   8   1   8        0.68        0.29      1.70 o 
  -6   2   8        0.18        2.49      1.51 o 
  -5   2   8        1.32        1.09      0.83 o 
  -4   2   8        0.01        0.59      0.88 o 
  -3   2   8        0.02        0.16      0.80 o 
  -2   2   8        4.50        4.07      0.87 o 
  -1   2   8      269.08      246.47      2.81 o 
   0   2   8       13.08       13.03      0.96 o 
   1   2   8      260.08      280.03      3.80 o 
   2   2   8       11.51       11.59      0.95 o 
   3   2   8      102.06       94.22      3.27 o 
   4   2   8      142.44      133.74      2.30 o 
   5   2   8       64.57       65.63      1.44 o 
   6   2   8        1.06        1.43      0.93 o 
   7   2   8        4.23        3.02      1.24 o 
   8   2   8        8.24        9.54      1.27 o 
  -6   3   8        0.02       -0.42      1.08 o 
  -5   3   8        4.67        4.80      0.84 o 
  -4   3   8       10.74        8.34      0.83 o 
  -3   3   8        1.76        1.79      0.75 o 
  -2   3   8      252.05      249.21      3.23 o 
  -1   3   8        2.25        1.02      0.82 o 
   0   3   8        4.37        4.98      0.72 o 
   1   3   8      200.29      210.03      4.75 o 
   2   3   8      157.93      172.54      3.92 o 
   3   3   8       47.83       47.78      1.60 o 
   4   3   8        7.98        6.60      0.97 o 
   5   3   8       47.20       45.64      1.49 o 
   6   3   8        0.39        1.50      0.97 o 
   7   3   8        0.45        2.03      1.09 o 
   8   3   8       18.04       19.46      1.51 o 
  -6   4   8        6.07        6.24      1.04 o 
  -5   4   8        1.14        0.11      1.01 o 
  -4   4   8       13.29       14.10      0.84 o 
  -3   4   8       19.04       17.31      0.93 o 
  -2   4   8       90.47       80.77      1.40 o 
  -1   4   8        2.62        2.92      0.86 o 
   0   4   8        8.43        9.40      0.86 o 
   1   4   8      123.42      128.88      2.29 o 
   2   4   8        3.06        2.32      0.78 o 
   3   4   8       35.09       34.72      1.19 o 
   4   4   8       42.33       39.89      1.88 o 
   5   4   8        4.49        5.12      0.97 o 
   6   4   8       17.59       18.67      1.35 o 
   7   4   8        1.33        3.55      1.43 o 
   8   4   8        0.76        0.83      1.75 o 
   9   4   8        2.79        2.68      1.36 o 
  -6   5   8        0.02        0.67      1.20 o 
  -5   5   8        7.34        6.67      1.11 o 
  -4   5   8       54.89       49.52      1.28 o 
  -3   5   8      103.46      101.44      1.66 o 
  -2   5   8      217.17      200.54      2.49 o 
  -1   5   8       62.44       60.98      1.32 o 
   0   5   8       31.84       29.99      1.32 o 
   1   5   8      224.91      238.53      6.03 o 
   2   5   8        0.80        0.71      0.85 o 
   3   5   8       25.13       23.56      1.34 o 
   4   5   8        9.39       10.15      1.09 o 
   5   5   8       25.49       24.79      1.22 o 
   6   5   8        0.39        0.58      1.06 o 
   7   5   8        6.46        6.81      1.44 o 
   8   5   8       56.12       58.34      4.43 o 
   9   5   8        2.90        2.74      1.45 o 
  -5   6   8        1.99        0.44      0.99 o 
  -4   6   8        4.85        4.43      0.90 o 
  -3   6   8      162.62      147.19      2.32 o 
  -2   6   8      158.97      151.69      2.26 o 
  -1   6   8        3.60        3.44      0.73 o 
   0   6   8      178.05      168.64      3.58 o 
   1   6   8       33.47       33.07      1.43 o 
   2   6   8      109.93      104.57      2.59 o 
   3   6   8        1.31        1.63      1.06 o 
   4   6   8       80.95       83.94      2.34 o 
   5   6   8       49.03       50.27      1.58 o 
   6   6   8        8.29        6.71      1.03 o 
   7   6   8        2.05        3.08      1.81 o 
   8   6   8        2.11        2.80      1.35 o 
   9   6   8       37.78       36.14      2.18 o 
  -5   7   8        0.78        0.37      1.44 o 
  -4   7   8        8.53        8.29      0.82 o 
  -3   7   8        6.08        2.94      0.79 o 
  -2   7   8        0.02        0.47      0.76 o 
  -1   7   8       39.65       36.98      1.03 o 
   0   7   8       96.97       84.16      1.67 o 
   1   7   8       10.85       10.48      1.22 o 
   2   7   8        4.49        3.60      0.95 o 
   3   7   8       58.90       57.25      1.61 o 
   4   7   8        0.22        2.07      1.01 o 
   5   7   8        0.26        0.71      0.92 o 
   6   7   8        1.37       -0.55      1.04 o 
   7   7   8        4.44        5.18      1.16 o 
   8   7   8        3.86        4.66      1.31 o 
   9   7   8       10.72        8.46      1.29 o 
  -5   8   8        1.14        1.21      1.32 o 
  -4   8   8        7.68        9.53      0.82 o 
  -3   8   8       18.60       22.01      0.94 o 
  -2   8   8       29.14       26.15      0.99 o 
  -1   8   8       50.93       47.11      1.24 o 
   0   8   8      128.96      124.27      2.34 o 
   1   8   8       31.54       39.16      1.22 o 
   2   8   8        7.19        5.92      0.94 o 
   3   8   8       91.05       84.29      2.00 o 
   4   8   8       97.69       86.78      2.03 o 
   5   8   8       18.02       17.12      1.09 o 
   6   8   8        2.42        0.09      0.96 o 
   7   8   8        0.28        0.86      1.01 o 
   8   8   8        0.83        2.99      1.30 o 
  -4   9   8        2.73        1.68      1.18 o 
  -3   9   8        0.06        0.00      0.76 o 
  -2   9   8        0.56        1.26      0.88 o 
  -1   9   8       10.52       10.18      0.96 o 
   0   9   8       38.41       40.20      1.17 o 
   1   9   8      128.92      127.28      2.60 o 
   2   9   8        3.65        3.87      0.99 o 
   3   9   8      135.07      125.55      3.51 o 
   4   9   8       67.78       63.92      1.85 o 
   5   9   8        0.61        0.75      1.04 o 
   6   9   8        0.77        0.21      0.95 o 
   7   9   8       46.13       47.63      1.28 o 
   8   9   8        3.91        4.41      1.01 o 
  -4  10   8        0.27        0.06      1.37 o 
  -3  10   8       19.32       24.44      1.49 o 
  -2  10   8        1.67        2.31      0.92 o 
  -1  10   8        0.49       -0.66      0.95 o 
   0  10   8        1.32        2.24      1.33 o 
   1  10   8      117.02      122.14      2.61 o 
   2  10   8      119.76      126.83      2.97 o 
   3  10   8        1.58        2.86      1.12 o 
   4  10   8        9.66        8.19      1.01 o 
   5  10   8        0.09       -0.04      0.98 o 
   6  10   8        0.08       -0.91      0.91 o 
   7  10   8        8.10        8.64      0.99 o 
   8  10   8        9.03        9.61      1.35 o 
  -3  11   8       11.68       15.23      1.19 o 
  -2  11   8        0.07        1.22      1.21 o 
  -1  11   8        9.98       10.08      1.19 o 
   0  11   8        6.14        6.62      1.20 o 
   1  11   8       86.92       87.61      2.16 o 
   2  11   8       17.64       19.02      2.63 o 
   3  11   8        7.84        6.77      1.04 o 
   4  11   8       43.73       47.29      1.77 o 
   5  11   8        1.74        1.84      1.19 o 
   6  11   8        1.94        2.67      0.92 o 
   7  11   8       36.08       34.98      2.72 o 
  -2  12   8       14.83       19.40      1.45 o 
  -1  12   8       13.01       17.33      1.68 o 
   0  12   8        0.43       -0.68      1.03 o 
   1  12   8        3.30        3.43      1.23 o 
   2  12   8       11.74       13.85      1.21 o 
   3  12   8        7.47        8.47      1.19 o 
   4  12   8        4.94        4.86      0.97 o 
   5  12   8       13.86       17.84      1.24 o 
   6  12   8        0.23        0.41      0.80 o 
   7  12   8        0.68       -0.30      0.94 o 
  -1  13   8        4.64        3.18      0.76 o 
   0  13   8        0.78        1.23      0.95 o 
   1  13   8        9.08        7.43      0.95 o 
   2  13   8        0.59       -0.01      1.12 o 
   3  13   8        0.00        0.24      0.94 o 
   4  13   8       39.08       40.12      1.45 o 
   5  13   8        9.35        9.06      0.80 o 
   6  13   8        2.34        3.51      0.75 o 
   0  14   8       17.01       15.46      1.37 o 
   1  14   8        1.39        2.12      0.91 o 
   2  14   8        0.25        0.44      0.99 o 
   3  14   8        2.66        2.65      0.85 o 
   4  14   8        7.93        6.04      0.79 o 
   5  14   8       14.89       13.67      0.90 o 
  -1  -7   9        1.34       -0.83      0.83 o 
   0  -7   9        2.90        3.50      0.95 o 
   1  -7   9        0.28        0.70      1.53 o 
   2  -7   9        1.36        2.04      1.18 o 
  -3  -6   9        1.85        0.76      1.11 o 
  -2  -6   9        3.41        3.40      0.87 o 
  -1  -6   9        0.11        0.63      1.75 o 
   0  -6   9        6.43        9.67      0.99 o 
   1  -6   9        0.02        0.92      1.01 o 
   2  -6   9        3.79        4.92      1.00 o 
   3  -6   9        1.10        0.85      0.87 o 
   4  -6   9        0.36        0.17      1.21 o 
  -3  -5   9        4.39        5.07      1.15 o 
  -2  -5   9       17.10       20.98      1.21 o 
  -1  -5   9        5.51        8.62      1.00 o 
   0  -5   9        0.34        0.65      1.01 o 
   1  -5   9        1.72        0.89      0.98 o 
   2  -5   9       14.85       15.52      1.61 o 
   3  -5   9        0.60        0.69      0.94 o 
   4  -5   9        0.84        1.85      0.97 o 
   5  -5   9        8.10        6.74      0.94 o 
  -4  -4   9        2.94        3.18      0.93 o 
  -3  -4   9        0.01       -0.55      1.06 o 
  -2  -4   9        0.16       -0.74      1.01 o 
  -1  -4   9       45.24       34.40      1.50 o 
   0  -4   9       11.95       10.35      1.21 o 
   1  -4   9        6.05        3.97      1.09 o 
   2  -4   9        0.58        0.00      1.05 o 
   3  -4   9        0.15        0.76      1.16 o 
   4  -4   9        1.76        2.06      1.02 o 
   5  -4   9        0.34        2.05      1.68 o 
   6  -4   9       36.80       39.77      1.39 o 
  -5  -3   9        0.94        2.15      1.27 o 
  -4  -3   9        0.60        0.57      1.05 o 
  -3  -3   9        0.32       -0.75      0.97 o 
  -2  -3   9        8.14        9.28      1.11 o 
  -1  -3   9        0.29        0.37      1.07 o 
   0  -3   9       80.01       64.03      2.03 o 
   1  -3   9       49.64       44.86      1.74 o 
   2  -3   9        7.19        7.16      1.06 o 
   3  -3   9        7.20        5.46      0.93 o 
   4  -3   9        0.07       -0.24      1.15 o 
   5  -3   9        0.08       -0.32      0.93 o 
   6  -3   9       33.24       36.80      1.43 o 
  -5  -2   9        0.50        3.24      1.68 o 
  -4  -2   9        0.14       -0.15      0.99 o 
  -3  -2   9       12.28       12.33      1.10 o 
  -2  -2   9       21.06       20.79      1.26 o 
  -1  -2   9       40.82       33.63      1.61 o 
   0  -2   9       64.81       54.18      2.46 o 
   1  -2   9        0.28        1.22      1.07 o 
   2  -2   9        1.43        0.64      1.04 o 
   3  -2   9       34.14       33.98      1.51 o 
   4  -2   9        0.08       -0.98      0.98 o 
   5  -2   9       28.20       27.24      1.36 o 
   6  -2   9        1.09        1.60      1.00 o 
   7  -2   9       14.10       13.58      1.58 o 
  -5  -1   9       19.54       19.61      1.33 o 
  -4  -1   9        0.56        0.48      0.86 o 
  -3  -1   9       10.41        9.98      0.91 o 
  -2  -1   9        1.43        1.72      0.92 o 
  -1  -1   9        1.07       -0.14      0.98 o 
   0  -1   9       83.59       82.47      2.08 o 
   1  -1   9        5.19        7.10      1.17 o 
   2  -1   9       73.31       76.13      1.91 o 
   3  -1   9       27.04       27.59      1.10 o 
   4  -1   9       28.64       24.34      1.14 o 
   5  -1   9       11.09       10.87      0.98 o 
   6  -1   9       13.59       15.99      1.01 o 
   7  -1   9        0.57       -0.06      0.91 o 
  -5   0   9        8.97        7.97      0.93 o 
  -4   0   9       57.57       60.04      1.75 o 
  -3   0   9       10.56       10.65      0.98 o 
  -2   0   9       17.19       16.95      1.06 o 
  -1   0   9       33.85       28.22      1.10 o 
   0   0   9        0.53       -0.44      1.00 o 
   1   0   9      121.76      116.69      2.36 o 
   2   0   9       93.97       91.32      2.77 o 
   3   0   9        5.23        5.31      0.97 o 
   4   0   9       17.50       18.16      1.09 o 
   5   0   9       14.38       16.25      1.15 o 
   6   0   9       17.69       16.51      1.09 o 
   7   0   9        1.63        1.00      1.21 o 
  -5   1   9       44.70       47.96      3.00 o 
  -4   1   9       11.49       10.55      0.94 o 
  -3   1   9       62.60       60.03      1.66 o 
  -2   1   9       43.87       42.89      1.71 o 
  -1   1   9      185.97      175.08      2.39 o 
   0   1   9        8.44        4.94      0.94 o 
   1   1   9       70.58       68.75      1.75 o 
   2   1   9      113.55      114.10      2.60 o 
   3   1   9       28.51       28.10      1.19 o 
   4   1   9      468.56      474.07      8.01 o 
   5   1   9       72.31       74.82      1.48 o 
   6   1   9       77.67       77.94      2.00 o 
   7   1   9        9.06        8.93      1.04 o 
   8   1   9        0.54        0.58      1.46 o 
  -5   2   9        0.08        0.24      0.87 o 
  -4   2   9        1.10        2.23      0.94 o 
  -3   2   9       19.60       21.54      0.88 o 
  -2   2   9     1071.18     1030.39     17.43 o 
  -1   2   9      222.20      214.10      2.54 o 
   0   2   9      305.32      311.71      4.53 o 
   1   2   9       57.09       46.64      1.15 o 
   2   2   9        4.27        4.83      0.93 o 
   3   2   9        1.68        2.23      0.99 o 
   4   2   9        0.00       -0.61      1.12 o 
   5   2   9      291.31      295.12      4.43 o 
   6   2   9       23.29       23.27      1.16 o 
   7   2   9       26.06       28.69      1.82 o 
   8   2   9        0.22        0.47      1.46 o 
  -5   3   9        2.48        2.50      0.87 o 
  -4   3   9        8.70        6.82      0.82 o 
  -3   3   9       16.58       13.42      0.93 o 
  -2   3   9      136.06      133.37      2.05 o 
  -1   3   9      799.20      818.50     14.90 o 
   0   3   9       41.22       45.93      1.25 o 
   1   3   9        0.00        0.45      1.09 o 
   2   3   9       11.53        8.28      1.14 o 
   3   3   9       13.35       11.09      1.22 o 
   4   3   9       64.68       66.90      1.92 o 
   5   3   9       98.13       95.13      2.21 o 
   6   3   9        8.97       10.53      1.03 o 
   7   3   9        0.45        0.47      1.11 o 
   8   3   9        0.76       -0.34      1.11 o 
  -5   4   9        0.02       -0.90      0.90 o 
  -4   4   9        4.66        6.66      0.89 o 
  -3   4   9       18.29       14.28      0.98 o 
  -2   4   9        4.03        3.81      0.86 o 
  -1   4   9      121.92      118.84      2.93 o 
   0   4   9       22.07       21.44      1.09 o 
   1   4   9        0.95        1.04      1.23 o 
   2   4   9       45.82       47.51      1.48 o 
   3   4   9       76.73       74.83      2.45 o 
   4   4   9        5.58        5.40      1.06 o 
   5   4   9        4.69        5.71      1.01 o 
   6   4   9        0.05        0.59      1.05 o 
   7   4   9        6.73        6.53      1.15 o 
   8   4   9        3.36        5.10      1.55 o 
  -5   5   9        7.42        6.36      1.50 o 
  -4   5   9        9.69       10.93      0.97 o 
  -3   5   9        0.01       -0.48      0.79 o 
  -2   5   9       34.03       28.64      1.02 o 
  -1   5   9       28.58       33.55      1.37 o 
   0   5   9        0.36        0.80      1.00 o 
   1   5   9      138.24      148.55      2.49 o 
   2   5   9       74.67       80.31      1.86 o 
   3   5   9       22.65       26.38      1.27 o 
   4   5   9       55.14       55.04      1.66 o 
   5   5   9       69.94       70.34      3.02 o 
   6   5   9       20.48       19.77      1.20 o 
   7   5   9       10.20       10.79      1.26 o 
   8   5   9       16.66       14.97      1.74 o 
  -5   6   9        0.64        1.44      1.00 o 
  -4   6   9        0.02       -0.20      0.92 o 
  -3   6   9        0.04       -0.38      0.81 o 
  -2   6   9       15.20       13.40      0.82 o 
  -1   6   9        4.48        4.65      0.93 o 
   0   6   9        0.20       -0.40      0.91 o 
   1   6   9       35.16       35.55      2.12 o 
   2   6   9       57.95       61.17      1.61 o 
   3   6   9      175.07      176.80      4.79 o 
   4   6   9       25.54       25.14      1.58 o 
   5   6   9        9.59        6.30      1.34 o 
   6   6   9        1.95       -0.27      1.16 o 
   7   6   9        8.50        7.45      1.41 o 
   8   6   9        0.00       -0.84      1.56 o 
  -5   7   9        3.77        4.03      1.50 o 
  -4   7   9        9.44        7.02      0.89 o 
  -3   7   9       14.94       15.21      1.08 o 
  -2   7   9        3.69        2.13      0.76 o 
  -1   7   9       51.57       47.14      1.66 o 
   0   7   9       89.53       81.53      1.72 o 
   1   7   9       57.88       53.08      1.77 o 
   2   7   9        2.29        3.36      1.03 o 
   3   7   9      173.13      171.40      3.81 o 
   4   7   9       13.54       11.28      1.19 o 
   5   7   9       21.29       20.08      1.20 o 
   6   7   9        2.49        2.29      1.18 o 
   7   7   9       19.63       17.75      1.46 o 
   8   7   9        1.52        3.28      1.41 o 
  -4   8   9        3.02        3.16      0.88 o 
  -3   8   9       34.88       32.79      1.26 o 
  -2   8   9        1.79        2.03      0.92 o 
  -1   8   9      137.08      126.18      3.60 o 
   0   8   9      159.92      155.03      2.64 o 
   1   8   9        6.19        5.22      1.01 o 
   2   8   9       15.25       13.66      1.43 o 
   3   8   9        5.45        5.82      1.06 o 
   4   8   9        5.45        3.80      1.06 o 
   5   8   9       55.52       49.92      1.71 o 
   6   8   9       22.00       18.69      1.09 o 
   7   8   9        3.30        4.28      1.30 o 
   8   8   9        6.59        7.49      1.38 o 
  -4   9   9        0.89        1.65      1.40 o 
  -3   9   9        2.77        2.74      0.84 o 
  -2   9   9        1.06        0.11      0.95 o 
  -1   9   9       35.16       41.70      1.37 o 
   0   9   9       11.91       13.18      1.05 o 
   1   9   9       27.71       24.05      1.43 o 
   2   9   9      152.94      151.07      8.00 o 
   3   9   9       11.72        9.28      1.07 o 
   4   9   9        0.71        2.24      1.28 o 
   5   9   9        2.00        1.04      1.07 o 
   6   9   9        0.24       -0.07      0.92 o 
   7   9   9        0.06        0.82      1.02 o 
   8   9   9        0.05       -0.28      0.93 o 
  -3  10   9        6.02        5.90      1.17 o 
  -2  10   9       18.65       19.40      1.11 o 
  -1  10   9        1.63        2.57      1.13 o 
   0  10   9       15.48       10.26      1.07 o 
   1  10   9       41.88       41.58      1.47 o 
   2  10   9      174.44      170.21      3.92 o 
   3  10   9        0.23        0.51      1.08 o 
   4  10   9       55.91       61.36      3.56 o 
   5  10   9       21.92       23.69      1.18 o 
   6  10   9       32.78       33.72      1.23 o 
   7  10   9        0.91        0.10      0.84 o 
  -3  11   9        0.14       -0.62      0.92 o 
  -2  11   9        3.03        4.92      1.06 o 
  -1  11   9        0.63        1.90      1.06 o 
   0  11   9        3.22        3.59      1.13 o 
   1  11   9       21.44       21.32      1.41 o 
   2  11   9       21.88       20.56      1.64 o 
   3  11   9       11.47       11.06      1.54 o 
   4  11   9        1.44        1.53      1.14 o 
   5  11   9        0.40        0.82      1.22 o 
   6  11   9        3.82        3.00      0.91 o 
   7  11   9        6.09        8.59      0.90 o 
  -2  12   9        1.94        1.27      1.22 o 
  -1  12   9        0.02        0.59      0.97 o 
   0  12   9        6.91        8.21      1.05 o 
   1  12   9       22.32       21.17      1.44 o 
   2  12   9       17.38       20.11      1.31 o 
   3  12   9       65.07       70.44      2.03 o 
   4  12   9        0.17       -0.39      1.09 o 
   5  12   9        9.28       11.90      1.04 o 
   6  12   9        1.35        0.24      0.80 o 
   7  12   9        0.04        1.15      0.86 o 
  -1  13   9        0.03        0.78      0.83 o 
   0  13   9        0.96        1.72      0.84 o 
   1  13   9        0.00       -0.10      0.86 o 
   2  13   9       13.22       13.60      1.00 o 
   3  13   9       36.32       39.49      1.66 o 
   4  13   9        0.40        0.20      0.87 o 
   5  13   9        7.73        8.15      0.82 o 
   6  13   9        0.35        1.24      0.63 o 
   1  14   9       12.47       10.88      2.16 o 
   2  14   9        1.83        1.33      0.78 o 
   3  14   9        0.08       -0.47      0.78 o 
   4  14   9        2.19        3.18      0.92 o 
   0  -6  10        2.01        4.37      1.02 o 
   1  -6  10        2.12        1.48      0.89 o 
  -2  -5  10        0.48       -0.79      0.97 o 
  -1  -5  10        0.08       -0.40      0.81 o 
   0  -5  10        0.11        0.10      1.14 o 
   1  -5  10        0.36       -0.15      0.85 o 
   2  -5  10        4.91        6.23      0.98 o 
   3  -5  10        7.49       11.56      1.12 o 
   4  -5  10        0.05        3.15      1.21 o 
  -3  -4  10        1.81        2.58      0.95 o 
  -2  -4  10        1.96        2.25      1.00 o 
  -1  -4  10        0.01        0.74      0.89 o 
   0  -4  10       25.52       30.60      1.31 o 
   1  -4  10        0.97        0.78      0.99 o 
   2  -4  10        9.04       11.24      1.14 o 
   3  -4  10        0.12       -0.12      1.35 o 
   4  -4  10        8.97       13.18      1.44 o 
   5  -4  10        2.13        2.53      0.84 o 
  -4  -3  10        1.52        1.57      1.07 o 
  -3  -3  10        0.80        1.50      0.87 o 
  -2  -3  10        0.96        1.52      0.95 o 
  -1  -3  10        0.35       -0.64      1.03 o 
   0  -3  10        0.00        0.61      1.04 o 
   1  -3  10        0.71        0.47      1.04 o 
   2  -3  10        9.46        9.39      1.02 o 
   3  -3  10        8.12        7.42      1.11 o 
   4  -3  10        3.61        4.22      1.04 o 
   5  -3  10        6.78        9.06      1.31 o 
  -4  -2  10        0.04       -0.01      0.86 o 
  -3  -2  10        3.19        2.07      1.37 o 
  -2  -2  10       16.44       19.76      1.24 o 
  -1  -2  10        1.51        2.39      1.07 o 
   0  -2  10        0.79        1.28      1.11 o 
   1  -2  10       76.51       60.19      2.39 o 
   2  -2  10        2.30        2.71      1.15 o 
   3  -2  10        0.00       -0.08      1.10 o 
   4  -2  10       11.18       13.99      1.21 o 
   5  -2  10       16.68       17.22      1.33 o 
   6  -2  10       13.42       15.34      1.03 o 
  -4  -1  10        8.34       10.69      0.95 o 
  -3  -1  10        0.07        0.76      0.99 o 
  -2  -1  10       18.21       17.26      1.75 o 
  -1  -1  10       31.63       29.98      1.55 o 
   0  -1  10       23.80       17.40      1.30 o 
   1  -1  10        7.02        3.91      1.07 o 
   2  -1  10       69.61       59.70      2.08 o 
   3  -1  10        4.20        3.50      1.07 o 
   4  -1  10        3.52        3.99      0.94 o 
   5  -1  10        2.78        3.69      0.95 o 
   6  -1  10        4.89        5.87      1.19 o 
   7  -1  10       16.65       19.87      1.70 o 
  -5   0  10        3.35        5.03      1.30 o 
  -4   0  10        0.27        0.77      1.19 o 
  -3   0  10        5.61        4.28      0.97 o 
  -2   0  10        6.68        7.55      0.92 o 
  -1   0  10        0.96        0.45      1.05 o 
   0   0  10       26.22       31.53      1.57 o 
   1   0  10      248.18      217.67      6.39 o 
   2   0  10      172.77      149.61      3.11 o 
   3   0  10       86.05       80.71      2.57 o 
   4   0  10       43.68       41.56      1.55 o 
   5   0  10        1.27        1.64      0.95 o 
   6   0  10        8.17        9.12      0.91 o 
   7   0  10        4.82        3.88      1.74 o 
  -5   1  10        5.14        6.31      1.14 o 
  -4   1  10        3.28        4.29      1.01 o 
  -3   1  10        1.11        1.22      0.93 o 
  -2   1  10       41.58       44.46      1.73 o 
  -1   1  10      112.94      105.67      1.83 o 
   0   1  10       59.49       59.03      1.78 o 
   1   1  10        2.81        1.88      1.10 o 
   2   1  10        4.53        3.39      0.92 o 
   3   1  10        4.23        3.43      1.01 o 
   4   1  10       60.27       56.67      1.93 o 
   5   1  10       31.31       30.47      1.33 o 
   6   1  10       24.29       25.37      1.20 o 
   7   1  10        1.11        0.29      1.05 o 
  -5   2  10        7.29        8.92      1.76 o 
  -4   2  10        7.87        9.55      1.06 o 
  -3   2  10       26.60       23.63      1.06 o 
  -2   2  10        1.46        1.40      1.00 o 
  -1   2  10       20.26       19.11      1.07 o 
   0   2  10       80.77       83.67      2.83 o 
   1   2  10        1.30        1.43      0.93 o 
   2   2  10       28.42       31.76      1.16 o 
   3   2  10      106.06       93.69      2.30 o 
   4   2  10      120.50      121.89      2.39 o 
   5   2  10        0.06       -0.92      0.98 o 
   6   2  10       11.82       12.57      1.07 o 
   7   2  10       16.50       18.86      1.15 o 
   8   2  10        4.77        4.25      1.33 o 
  -5   3  10        0.16        0.41      1.36 o 
  -4   3  10        0.16        1.46      0.94 o 
  -3   3  10       42.14       48.90      1.52 o 
  -2   3  10        0.45       -0.26      0.93 o 
  -1   3  10      205.78      213.44      7.57 o 
   0   3  10       57.93       56.41      1.40 o 
   1   3  10       82.34       77.52      1.96 o 
   2   3  10        2.54        1.55      0.97 o 
   3   3  10       30.58       29.65      1.39 o 
   4   3  10        4.79        4.77      1.06 o 
   5   3  10       22.08       19.83      1.24 o 
   6   3  10       56.14       55.29      1.74 o 
   7   3  10        1.44        0.36      1.02 o 
   8   3  10        6.22        4.05      1.53 o 
  -5   4  10        1.65        3.33      1.38 o 
  -4   4  10        3.40        4.04      0.78 o 
  -3   4  10        0.15       -0.24      0.83 o 
  -2   4  10       34.16       35.87      1.19 o 
  -1   4  10        0.02       -0.42      0.96 o 
   0   4  10      768.69      714.75      5.48 o 
   1   4  10        0.36        1.47      0.90 o 
   2   4  10       55.62       56.89      1.63 o 
   3   4  10       93.18       85.57      1.98 o 
   4   4  10        9.24        8.36      1.18 o 
   5   4  10      112.00      110.87      3.03 o 
   6   4  10       18.42       15.96      1.21 o 
   7   4  10       31.89       30.74      2.00 o 
   8   4  10        0.10       -0.40      1.70 o 
  -5   5  10        3.25        1.23      1.21 o 
  -4   5  10        0.00        0.69      0.74 o 
  -3   5  10        0.40        1.05      0.75 o 
  -2   5  10       10.10        8.95      0.87 o 
  -1   5  10      381.46      382.44      8.28 o 
   0   5  10      277.22      265.42      5.53 o 
   1   5  10      306.02      309.96      6.34 o 
   2   5  10        0.85       -0.12      1.02 o 
   3   5  10       11.88       10.86      1.44 o 
   4   5  10        3.17        1.89      1.15 o 
   5   5  10        0.25        1.16      0.91 o 
   6   5  10      166.12      171.68      5.47 o 
   7   5  10       13.97       14.14      1.44 o 
   8   5  10        6.93        5.35      1.60 o 
  -4   6  10        4.65        3.13      0.80 o 
  -3   6  10        0.06        0.11      0.83 o 
  -2   6  10        8.23        8.46      0.90 o 
  -1   6  10       42.12       38.65      1.20 o 
   0   6  10       84.18       79.85      3.17 o 
   1   6  10       94.52       88.00      2.34 o 
   2   6  10      106.99      110.67      3.48 o 
   3   6  10        5.79        4.58      1.12 o 
   4   6  10       25.99       25.21      1.34 o 
   5   6  10       37.21       33.87      1.85 o 
   6   6  10        3.50        2.83      1.11 o 
   7   6  10        0.01        1.02      1.23 o 
   8   6  10        1.86        1.60      1.21 o 
  -4   7  10        8.38        8.34      1.14 o 
  -3   7  10       11.47       11.42      1.06 o 
  -2   7  10        0.38        0.55      0.86 o 
  -1   7  10       34.85       34.68      1.22 o 
   0   7  10       25.12       22.42      1.36 o 
   1   7  10        3.58        4.46      1.06 o 
   2   7  10        5.55        5.86      1.19 o 
   3   7  10      105.50      104.79      2.56 o 
   4   7  10       12.83        9.66      1.05 o 
   5   7  10       44.63       42.93      1.92 o 
   6   7  10        7.93        5.99      1.17 o 
   7   7  10        5.45        4.11      1.08 o 
   8   7  10        2.34        2.83      1.57 o 
  -4   8  10        0.39       -0.11      0.98 o 
  -3   8  10        3.11        3.64      0.91 o 
  -2   8  10        6.51        4.57      0.90 o 
  -1   8  10        1.23        2.27      0.97 o 
   0   8  10        0.11       -0.02      0.94 o 
   1   8  10        2.53        3.02      1.04 o 
   2   8  10       36.36       33.74      1.58 o 
   3   8  10        1.58       -0.19      1.21 o 
   4   8  10        8.17        7.90      1.00 o 
   5   8  10       39.78       37.19      1.43 o 
   6   8  10        4.79        3.80      1.02 o 
   7   8  10        1.05        0.45      1.53 o 
   8   8  10        0.07        0.48      1.44 o 
  -3   9  10        1.54        1.61      0.79 o 
  -2   9  10        0.51       -0.23      0.94 o 
  -1   9  10        0.09        0.18      1.15 o 
   0   9  10        3.47        4.79      1.07 o 
   1   9  10      155.42      162.33      5.14 o 
   2   9  10       92.19       85.83      2.90 o 
   3   9  10      178.67      174.92      9.29 o 
   4   9  10        3.52        2.63      1.11 o 
   5   9  10        0.97        1.22      0.91 o 
   6   9  10        4.79        3.83      0.85 o 
   7   9  10       20.23       23.97      1.89 o 
   8   9  10        1.39        0.56      1.02 o 
  -3  10  10        7.94        8.19      1.33 o 
  -2  10  10        0.08        0.98      0.84 o 
  -1  10  10        1.79        0.55      1.03 o 
   0  10  10        4.85        5.70      1.18 o 
   1  10  10       14.40       11.73      1.17 o 
   2  10  10       12.15       12.45      1.45 o 
   3  10  10        2.60        4.35      1.39 o 
   4  10  10       34.37       30.33      1.70 o 
   5  10  10        2.13        1.36      0.85 o 
   6  10  10        0.20        0.57      0.81 o 
   7  10  10        0.21        1.45      0.82 o 
  -2  11  10       14.99       15.39      0.97 o 
  -1  11  10        3.67        3.71      0.88 o 
   0  11  10        0.00        0.31      1.22 o 
   1  11  10        0.54       -1.15      1.15 o 
   2  11  10       10.40       12.55      1.15 o 
   3  11  10       23.05       20.15      1.70 o 
   4  11  10       90.26       92.08      2.75 o 
   5  11  10        7.87        7.66      1.04 o 
   6  11  10       24.63       27.63      1.07 o 
   7  11  10        0.05        1.68      1.04 o 
  -1  12  10       10.91       10.28      1.64 o 
   0  12  10        1.22        2.70      2.77 o 
   1  12  10        0.22        0.35      1.11 o 
   2  12  10        8.27        7.09      0.99 o 
   3  12  10       20.73       22.19      1.26 o 
   4  12  10       60.03       69.25      3.72 o 
   5  12  10        1.91        3.01      0.92 o 
   6  12  10       13.13       12.77      0.86 o 
   0  13  10        1.47        1.21      0.92 o 
   1  13  10        0.00        0.71      0.77 o 
   2  13  10        4.78        3.55      0.82 o 
   3  13  10        1.40        1.06      0.84 o 
   4  13  10        0.14        0.04      1.63 o 
   5  13  10        5.90        5.10      0.85 o 
   2  14  10        0.01        0.66      1.16 o 
   3  14  10       13.92       11.73      2.98 o 
   4  14  10        0.49       -0.66      0.98 o 
  -1  -4  11       11.63       11.47      0.96 o 
   0  -4  11        1.19        1.40      0.79 o 
   1  -4  11        1.70        0.85      0.82 o 
   2  -4  11        5.08        7.17      1.54 o 
   3  -4  11        0.84        0.71      0.96 o 
   4  -4  11        1.29        1.13      1.15 o 
  -2  -3  11        5.05        7.50      0.95 o 
  -1  -3  11        5.06        5.14      1.02 o 
   0  -3  11        0.93        0.46      0.90 o 
   1  -3  11        1.88        1.05      0.92 o 
   2  -3  11        0.01        0.54      1.17 o 
   3  -3  11       14.54       18.49      3.39 o 
   4  -3  11        9.70       11.48      1.31 o 
   5  -3  11        0.75        1.37      0.79 o 
  -3  -2  11        0.02        0.36      0.72 o 
  -2  -2  11        2.89        2.38      0.93 o 
  -1  -2  11        6.92        5.23      1.00 o 
   0  -2  11        8.02       11.07      1.06 o 
   1  -2  11        3.94        3.92      1.02 o 
   2  -2  11        3.77        3.20      1.03 o 
   3  -2  11        0.01        0.02      1.04 o 
   4  -2  11        0.10        1.21      1.18 o 
   5  -2  11        3.42        5.41      0.82 o 
  -3  -1  11        0.06        0.28      0.84 o 
  -2  -1  11        0.77        1.49      0.96 o 
  -1  -1  11        4.98        6.15      1.07 o 
   0  -1  11        5.64        5.31      1.07 o 
   1  -1  11       23.18       24.16      1.34 o 
   2  -1  11       16.38       16.54      1.26 o 
   3  -1  11        4.21        3.82      1.08 o 
   4  -1  11        0.04        0.45      1.10 o 
   5  -1  11        5.34        6.34      1.04 o 
   6  -1  11        4.81        4.68      0.98 o 
  -4   0  11        2.40        0.98      0.94 o 
  -3   0  11        4.49        4.68      0.93 o 
  -2   0  11        0.46        0.59      1.02 o 
  -1   0  11        0.14        0.77      1.00 o 
   0   0  11        3.05        3.37      1.27 o 
   1   0  11      102.48       87.10      3.29 o 
   2   0  11        5.57        6.21      1.17 o 
   3   0  11        1.08       -0.05      1.11 o 
   4   0  11       11.84       12.97      1.05 o 
   5   0  11        0.46        0.63      0.89 o 
   6   0  11        0.08       -0.70      1.22 o 
   7   0  11        4.99        6.55      0.89 o 
  -4   1  11        0.00        0.55      0.86 o 
  -3   1  11        0.51        0.96      1.04 o 
  -2   1  11        1.84        2.04      1.08 o 
  -1   1  11        0.15        0.55      0.97 o 
   0   1  11        6.24        3.00      1.06 o 
   1   1  11       23.09       22.06      1.45 o 
   2   1  11       89.15       73.35      2.55 o 
   3   1  11        5.49        6.25      1.06 o 
   4   1  11        6.36        5.49      1.03 o 
   5   1  11       17.58       19.41      1.03 o 
   6   1  11        1.07        1.67      1.00 o 
   7   1  11        1.96        1.59      1.07 o 
  -4   2  11       18.41       19.95      1.19 o 
  -3   2  11        0.80        0.10      0.95 o 
  -2   2  11        9.87        9.73      0.91 o 
  -1   2  11        1.19        1.58      0.92 o 
   0   2  11        0.94        1.24      1.09 o 
   1   2  11        1.17        0.57      1.07 o 
   2   2  11        0.01       -0.41      1.03 o 
   3   2  11      165.30      154.82      2.61 o 
   4   2  11       57.69       54.56      1.81 o 
   5   2  11       36.83       36.83      1.55 o 
   6   2  11        0.04        1.10      0.92 o 
   7   2  11        0.12       -0.95      1.17 o 
  -4   3  11        0.80        1.08      0.89 o 
  -3   3  11       11.08       11.48      0.96 o 
  -2   3  11        0.75        0.21      0.92 o 
  -1   3  11        4.58        6.71      1.00 o 
   0   3  11        9.39        8.25      1.18 o 
   1   3  11       72.49       61.72      1.80 o 
   2   3  11       15.95       17.00      0.96 o 
   3   3  11        6.65        6.30      1.01 o 
   4   3  11        1.23        0.93      0.89 o 
   5   3  11        9.69       10.37      0.95 o 
   6   3  11        5.98        5.74      0.93 o 
   7   3  11       10.10       11.70      1.13 o 
  -4   4  11        0.00       -0.61      0.90 o 
  -3   4  11        0.84        3.00      0.88 o 
  -2   4  11        9.16        7.35      0.98 o 
  -1   4  11      144.73      130.54      2.43 o 
   0   4  11       52.56       48.14      1.45 o 
   1   4  11       27.44       25.58      1.19 o 
   2   4  11       81.65       81.48      2.36 o 
   3   4  11        0.98        1.26      0.98 o 
   4   4  11       63.41       59.83      1.67 o 
   5   4  11      360.51      348.03      3.77 o 
   6   4  11      122.37      129.51      1.95 o 
   7   4  11       13.88       15.60      0.96 o 
  -4   5  11       18.59       20.07      1.61 o 
  -3   5  11        5.64        7.64      0.96 o 
  -2   5  11        0.64        0.66      0.95 o 
  -1   5  11       83.22       77.65      1.79 o 
   0   5  11       16.77       15.63      1.16 o 
   1   5  11       11.96       16.26      1.04 o 
   2   5  11       33.65       32.02      1.58 o 
   3   5  11       28.35       27.15      1.23 o 
   4   5  11        0.00        0.97      1.05 o 
   5   5  11        0.00        0.15      1.09 o 
   6   5  11       80.12       80.93      2.19 o 
   7   5  11        1.05        0.04      0.95 o 
   8   5  11        1.14        1.33      1.02 o 
  -4   6  11        7.35        7.93      1.39 o 
  -3   6  11        0.21        0.49      0.95 o 
  -2   6  11        1.06        0.89      0.96 o 
  -1   6  11        0.21       -0.69      0.98 o 
   0   6  11      282.22      280.55      5.58 o 
   1   6  11      120.72      108.76      2.51 o 
   2   6  11      205.01      194.11      7.49 o 
   3   6  11        0.17        0.42      1.09 o 
   4   6  11        5.29        3.91      1.13 o 
   5   6  11       90.21       89.64      2.80 o 
   6   6  11       10.37       11.59      1.28 o 
   7   6  11        2.68        1.34      1.36 o 
   8   6  11        0.93        0.16      1.06 o 
  -3   7  11        0.56        1.00      0.96 o 
  -2   7  11        0.61       -0.55      1.11 o 
  -1   7  11        1.48        3.09      0.98 o 
   0   7  11        1.26        1.38      1.01 o 
   1   7  11      194.99      189.17      2.94 o 
   2   7  11        3.56        3.02      1.37 o 
   3   7  11       62.26       58.72      1.63 o 
   4   7  11        4.02        4.53      1.15 o 
   5   7  11       18.22       15.63      1.24 o 
   6   7  11       87.86       94.57      2.15 o 
   7   7  11        6.97        6.82      1.12 o 
   8   7  11        3.23        3.33      1.41 o 
  -3   8  11        7.32        7.48      0.88 o 
  -2   8  11        1.54        1.47      0.98 o 
  -1   8  11        0.52        0.11      1.05 o 
   0   8  11       54.51       60.72      1.90 o 
   1   8  11       11.18       11.59      1.10 o 
   2   8  11        0.21       -0.77      1.30 o 
   3   8  11        9.00        7.82      1.17 o 
   4   8  11       28.81       26.38      1.30 o 
   5   8  11        0.08       -0.18      1.00 o 
   6   8  11        3.14        2.61      1.14 o 
   7   8  11        9.42        9.89      1.70 o 
   8   8  11        1.07        2.67      1.32 o 
  -3   9  11        2.58        2.13      0.94 o 
  -2   9  11       15.02       16.64      1.00 o 
  -1   9  11        6.88        7.60      1.10 o 
   0   9  11        7.91        7.06      1.11 o 
   1   9  11        2.43        4.37      1.15 o 
   2   9  11        0.56        2.86      1.06 o 
   3   9  11       19.16       18.98      1.49 o 
   4   9  11       10.05       12.24      1.32 o 
   5   9  11       14.86       15.23      1.22 o 
   6   9  11       24.57       23.67      1.56 o 
   7   9  11       13.70       15.12      1.39 o 
  -2  10  11        2.44        1.84      0.71 o 
  -1  10  11        0.23        1.01      0.91 o 
   0  10  11        5.06        8.06      1.09 o 
   1  10  11        0.08       -0.36      1.21 o 
   2  10  11        0.36        1.61      1.09 o 
   3  10  11        2.57        3.60      1.35 o 
   4  10  11       27.07       28.23      1.82 o 
   5  10  11        1.52        2.24      0.98 o 
   6  10  11        2.76        4.34      0.94 o 
   7  10  11       28.23       28.12      1.53 o 
  -1  11  11        0.53        0.74      0.77 o 
   0  11  11        0.03        0.30      1.03 o 
   1  11  11        3.41        4.90      1.43 o 
   2  11  11        0.30        0.03      1.21 o 
   3  11  11       33.33       31.57      1.83 o 
   4  11  11       36.05       38.18      1.54 o 
   5  11  11       33.45       31.56      1.18 o 
   6  11  11        0.11        1.56      0.99 o 
   7  11  11        2.55        2.10      1.24 o 
  -1  12  11        2.24        4.10      1.13 o 
   0  12  11        4.27        4.15      0.85 o 
   1  12  11        0.41        0.21      0.97 o 
   2  12  11        0.79        0.76      1.04 o 
   3  12  11        2.52        2.07      1.05 o 
   4  12  11       12.33       10.80      1.19 o 
   5  12  11        0.06       -0.34      0.90 o 
   6  12  11        0.88        1.34      1.30 o 
   1  13  11        3.71        4.52      0.90 o 
   2  13  11        0.94        1.97      1.07 o 
   3  13  11        0.74        1.22      0.90 o 
   4  13  11        1.45        2.10      0.98 o 
   5  13  11       53.71       53.57      1.69 o 
  -1  -3  12        0.66        0.24      1.21 o 
   0  -3  12        0.91        1.57      0.95 o 
   1  -3  12        3.55        4.63      1.00 o 
   2  -3  12        2.39        1.75      1.02 o 
   3  -3  12       24.77       33.14      1.41 o 
  -2  -2  12        1.01        1.79      1.22 o 
  -1  -2  12        0.18       -0.49      0.87 o 
   0  -2  12        5.70        5.74      1.28 o 
   1  -2  12        0.06        1.81      1.22 o 
   2  -2  12        1.74        1.58      1.21 o 
   3  -2  12        0.42        0.18      1.13 o 
   4  -2  12       13.38       17.54      1.05 o 
  -2  -1  12        7.75        8.99      0.90 o 
  -1  -1  12        3.76        4.05      0.92 o 
   0  -1  12        5.40        5.29      1.23 o 
   1  -1  12        0.33        0.18      1.23 o 
   2  -1  12        2.16        3.71      1.13 o 
   3  -1  12        1.37        2.38      1.08 o 
   4  -1  12        3.85        4.52      0.90 o 
   5  -1  12        1.45        1.11      0.84 o 
  -3   0  12        1.34        0.90      0.90 o 
  -2   0  12        0.84        0.50      0.86 o 
  -1   0  12        8.01       10.22      1.16 o 
   0   0  12        2.19        3.14      1.14 o 
   1   0  12        0.77        0.46      1.06 o 
   2   0  12        3.72        4.52      1.21 o 
   3   0  12        8.10        7.11      1.16 o 
   4   0  12        5.96        8.06      0.97 o 
   5   0  12        0.08        1.61      0.86 o 
   6   0  12        5.05        6.20      0.98 o 
  -3   1  12        0.74        0.42      0.97 o 
  -2   1  12        4.06        2.71      1.13 o 
  -1   1  12        6.59        5.40      1.08 o 
   0   1  12        3.34        3.56      1.02 o 
   1   1  12        0.09        0.01      1.07 o 
   2   1  12        9.51        8.72      1.12 o 
   3   1  12        1.32        3.29      1.18 o 
   4   1  12       24.66       24.05      1.18 o 
   5   1  12        1.67        3.12      0.90 o 
   6   1  12        4.48        4.63      0.98 o 
  -3   2  12        2.76        2.37      1.33 o 
  -2   2  12        2.59        4.22      2.12 o 
  -1   2  12        0.99       -0.13      0.96 o 
   0   2  12       18.00       21.34      1.15 o 
   1   2  12       11.88       13.19      1.23 o 
   2   2  12        2.80        4.07      1.12 o 
   3   2  12       55.29       50.92      1.62 o 
   4   2  12       27.62       26.28      1.12 o 
   5   2  12        1.18       -0.13      0.89 o 
   6   2  12        0.44       -0.87      0.87 o 
   7   2  12        0.19       -0.74      0.96 o 
  -3   3  12        5.54        6.97      0.99 o 
  -2   3  12       10.27       10.48      1.26 o 
  -1   3  12        3.40        1.74      1.05 o 
   0   3  12       30.55       31.39      1.33 o 
   1   3  12        0.62        1.53      1.01 o 
   2   3  12      127.54      109.57      3.25 o 
   3   3  12       21.68       22.91      1.24 o 
   4   3  12        0.11        0.25      0.88 o 
   5   3  12       53.80       55.63      1.39 o 
   6   3  12       26.75       28.29      1.25 o 
   7   3  12        6.85        7.56      1.57 o 
  -3   4  12        7.29        7.80      0.81 o 
  -2   4  12        0.40       -0.11      0.92 o 
  -1   4  12       14.87       17.51      1.18 o 
   0   4  12        7.45       10.49      1.03 o 
   1   4  12        8.25        7.34      1.16 o 
   2   4  12        0.56        1.11      1.01 o 
   3   4  12       73.06       67.51      2.13 o 
   4   4  12        1.45        2.10      1.09 o 
   5   4  12        0.01        0.75      0.97 o 
   6   4  12       10.69       11.46      0.94 o 
   7   4  12        8.28        6.62      1.20 o 
  -3   5  12        0.38        1.13      0.76 o 
  -2   5  12        0.12       -0.33      0.95 o 
  -1   5  12       17.79       19.86      1.21 o 
   0   5  12        2.26        1.36      1.08 o 
   1   5  12       10.46       15.18      1.07 o 
   2   5  12       83.22       79.61      2.02 o 
   3   5  12        4.12        2.84      1.10 o 
   4   5  12        0.89        0.28      0.95 o 
   5   5  12        1.94        2.80      0.91 o 
   6   5  12        0.93        0.66      0.88 o 
   7   5  12        5.40        5.39      1.71 o 
  -3   6  12        0.55        0.56      0.98 o 
  -2   6  12        0.18       -0.69      0.93 o 
  -1   6  12        7.39       10.69      1.02 o 
   0   6  12       58.03       58.80      1.92 o 
   1   6  12       14.27       12.66      1.22 o 
   2   6  12       63.90       64.91      1.91 o 
   3   6  12        3.06        2.99      1.17 o 
   4   6  12       14.12       16.67      1.13 o 
   5   6  12        7.61        8.64      0.92 o 
   6   6  12        2.54        4.07      0.88 o 
   7   6  12       55.82       54.42      2.16 o 
  -3   7  12       10.18       11.72      0.96 o 
  -2   7  12        4.85        4.98      0.93 o 
  -1   7  12        2.10        0.62      1.09 o 
   0   7  12       16.60       18.41      1.23 o 
   1   7  12       29.09       25.24      1.40 o 
   2   7  12        2.06        2.01      1.10 o 
   3   7  12       22.42       21.75      1.48 o 
   4   7  12       12.72       12.98      1.09 o 
   5   7  12       20.69       22.21      1.15 o 
   6   7  12       54.34       60.39      1.63 o 
   7   7  12        5.33        5.82      1.19 o 
  -2   8  12        0.81        0.16      1.09 o 
  -1   8  12        3.12        3.93      1.18 o 
   0   8  12       95.48      106.67      2.19 o 
   1   8  12       20.54       21.47      1.36 o 
   2   8  12       41.98       41.13      1.58 o 
   3   8  12      111.33      115.77      2.40 o 
   4   8  12       37.77       39.26      1.43 o 
   5   8  12        2.16        2.16      1.01 o 
   6   8  12       14.45       16.32      1.23 o 
   7   8  12      109.48      111.70      5.58 o 
  -2   9  12        0.69        1.16      0.91 o 
  -1   9  12        0.73       -0.09      0.97 o 
   0   9  12        9.47       12.05      1.14 o 
   1   9  12       84.94       95.41      2.14 o 
   2   9  12        0.11        0.04      1.02 o 
   3   9  12       16.19       16.96      1.20 o 
   4   9  12        1.09        0.55      1.17 o 
   5   9  12       16.99       15.88      1.03 o 
   6   9  12        8.24        7.49      1.17 o 
   7   9  12        2.91        2.68      0.94 o 
  -1  10  12        4.26        5.13      0.86 o 
   0  10  12        2.25        3.92      1.05 o 
   1  10  12        1.29        0.14      1.02 o 
   2  10  12       19.72       21.22      1.37 o 
   3  10  12        0.66       -0.73      1.18 o 
   4  10  12       12.18       12.57      1.34 o 
   5  10  12        4.26        4.27      1.16 o 
   6  10  12       16.75       15.93      1.09 o 
   7  10  12        7.64        7.17      1.25 o 
  -1  11  12        1.06        1.43      0.83 o 
   0  11  12       14.64       15.88      1.44 o 
   1  11  12        1.30        0.26      1.20 o 
   2  11  12        0.20       -0.81      1.34 o 
   3  11  12        5.14        5.40      1.11 o 
   4  11  12        0.84        1.03      0.90 o 
   5  11  12        1.55        0.92      0.85 o 
   6  11  12        2.16        3.26      2.38 o 
   0  12  12        0.58        1.40      1.71 o 
   1  12  12        0.17        0.91      0.98 o 
   2  12  12        0.89        2.66      2.41 o 
   3  12  12        1.94        1.86      0.95 o 
   4  12  12       24.04       26.89      1.24 o 
   5  12  12        6.64        7.21      1.04 o 
   2  13  12        0.98        0.55      0.82 o 
   3  13  12        1.60        0.36      0.86 o 
   4  13  12        1.26       -0.21      1.15 o 
   1  -2  13        2.64        1.71      0.82 o 
   2  -2  13        4.85        6.28      1.10 o 
  -1  -1  13        3.28        3.72      1.10 o 
   0  -1  13       10.63       12.47      1.62 o 
   1  -1  13        0.96        0.50      1.06 o 
   2  -1  13        0.31        0.08      1.04 o 
   3  -1  13        0.51        0.09      0.82 o 
   4  -1  13        2.44        1.91      1.12 o 
  -1   0  13       30.16       41.95      2.84 o 
   0   0  13        1.47        2.80      1.40 o 
   1   0  13        2.67        3.28      1.27 o 
   2   0  13        9.54        9.06      1.44 o 
   3   0  13        1.65        1.33      0.88 o 
   4   0  13       16.64       20.71      0.96 o 
   5   0  13        2.36        3.13      0.85 o 
  -2   1  13        4.84        3.51      0.88 o 
  -1   1  13        4.66        6.37      1.29 o 
   0   1  13        2.86        1.24      0.96 o 
   1   1  13        0.79        0.25      0.96 o 
   2   1  13        3.60        5.90      1.04 o 
   3   1  13        0.18        0.06      0.99 o 
   4   1  13        0.32        1.19      0.90 o 
   5   1  13       10.86       11.45      1.09 o 
  -2   2  13        0.19       -0.11      0.94 o 
  -1   2  13       12.80       13.68      1.33 o 
   0   2  13        4.32        6.14      0.91 o 
   1   2  13        6.60        9.18      1.11 o 
   2   2  13        1.78        1.36      1.00 o 
   3   2  13        8.08        5.14      1.00 o 
   4   2  13        1.35        0.99      0.95 o 
   5   2  13        2.79        3.83      1.01 o 
   6   2  13        1.91        1.86      0.80 o 
  -2   3  13        0.08       -0.53      1.02 o 
  -1   3  13        0.84        0.50      1.05 o 
   0   3  13        1.93        0.15      1.04 o 
   1   3  13        0.78        0.62      1.10 o 
   2   3  13       36.76       35.74      1.48 o 
   3   3  13        1.96        2.07      1.04 o 
   4   3  13        6.87        7.54      0.96 o 
   5   3  13        0.32        1.16      0.84 o 
   6   3  13        4.52        4.41      1.05 o 
  -2   4  13        0.34        1.47      0.86 o 
  -1   4  13        0.34        1.56      1.01 o 
   0   4  13        5.91        6.35      1.11 o 
   1   4  13       16.31       20.55      1.11 o 
   2   4  13        0.78        0.92      1.01 o 
   3   4  13       69.39       74.94      2.05 o 
   4   4  13        7.90        7.19      0.88 o 
   5   4  13        0.14        0.23      0.83 o 
   6   4  13        0.85        1.08      1.00 o 
  -2   5  13        3.85        4.88      0.74 o 
  -1   5  13        5.99        7.20      0.95 o 
   0   5  13        0.49       -0.13      1.01 o 
   1   5  13        0.27        0.06      1.19 o 
   2   5  13       23.74       23.94      1.31 o 
   3   5  13        1.27        2.05      1.00 o 
   4   5  13       77.44       77.87      2.63 o 
   5   5  13        0.01        0.13      0.85 o 
   6   5  13        2.03        2.11      0.93 o 
   7   5  13        3.25        2.29      1.33 o 
  -2   6  13       49.69       53.07      1.81 o 
  -1   6  13        0.46        0.23      0.87 o 
   0   6  13        0.69        0.17      1.08 o 
   1   6  13        0.05        0.30      1.07 o 
   2   6  13       11.08       12.09      1.79 o 
   3   6  13        4.75        3.37      0.97 o 
   4   6  13       11.47       11.78      1.06 o 
   5   6  13        9.22       10.13      1.07 o 
   6   6  13        8.61        9.09      1.10 o 
   7   6  13        1.41       -0.74      1.36 o 
  -2   7  13       15.20       19.02      1.19 o 
  -1   7  13        2.98        3.59      1.02 o 
   0   7  13       13.82       14.30      1.37 o 
   1   7  13        0.39        0.79      1.02 o 
   2   7  13        2.97        2.68      1.05 o 
   3   7  13        4.54        8.04      1.17 o 
   4   7  13       25.65       26.72      1.51 o 
   5   7  13        2.53        1.48      1.08 o 
   6   7  13       43.09       44.86      2.48 o 
   7   7  13        3.37        2.16      0.88 o 
  -2   8  13        0.04        0.40      0.75 o 
  -1   8  13       12.52       15.00      1.16 o 
   0   8  13       74.26       89.76      1.95 o 
   1   8  13       23.65       27.15      1.24 o 
   2   8  13        4.19        5.68      0.96 o 
   3   8  13       16.09       15.88      1.13 o 
   4   8  13       15.43       16.52      1.12 o 
   5   8  13        0.02        0.48      0.98 o 
   6   8  13        0.00        0.75      0.97 o 
   7   8  13       21.49       24.58      1.59 o 
  -1   9  13       10.65       12.64      1.09 o 
   0   9  13        0.07        0.52      0.83 o 
   1   9  13       59.42       60.34      1.73 o 
   2   9  13        0.01        0.66      1.00 o 
   3   9  13        0.50        2.32      1.03 o 
   4   9  13        0.05        0.35      1.24 o 
   5   9  13       16.02       17.78      1.30 o 
   6   9  13        0.37        0.49      0.86 o 
  -1  10  13        0.30       -1.15      1.15 o 
   0  10  13        4.48        5.66      0.82 o 
   1  10  13        0.13       -0.83      0.83 o 
   2  10  13       41.43       42.62      1.94 o 
   3  10  13        0.57       -1.08      1.29 o 
   4  10  13        0.00       -0.47      0.90 o 
   5  10  13       24.93       24.23      1.28 o 
   6  10  13        5.51        5.60      0.77 o 
   0  11  13        0.07       -0.87      1.11 o 
   1  11  13       25.29       26.06      1.41 o 
   2  11  13        0.18        0.10      1.06 o 
   3  11  13        3.81        4.34      0.94 o 
   4  11  13        2.14        2.49      0.79 o 
   5  11  13        3.08        3.53      0.80 o 
   1  12  13        0.04        0.12      1.02 o 
   2  12  13       39.84       45.31      1.54 o 
   3  12  13        0.01        0.29      0.87 o 
   4  12  13        3.17        2.68      1.07 o 
   1   0  14        1.67        1.45      1.47 o 
   2   0  14        0.05       -0.83      1.15 o 
   0   1  14        2.80        4.86      1.19 o 
   1   1  14        0.00       -1.23      1.79 o 
   2   1  14        1.37        0.84      0.84 o 
   3   1  14        1.11        1.32      0.98 o 
   4   1  14        0.79        0.73      1.11 o 
   0   2  14        1.18        1.66      0.85 o 
   1   2  14       28.72       32.41      1.13 o 
   2   2  14        4.03        4.29      0.93 o 
   3   2  14       14.96       18.06      1.11 o 
   4   2  14        0.10       -0.74      1.05 o 
   5   2  14        7.57        8.75      1.29 o 
  -1   3  14        0.23        0.66      0.88 o 
   0   3  14        0.00        0.72      1.01 o 
   1   3  14        0.46        0.64      0.86 o 
   2   3  14        0.27        0.58      0.88 o 
   3   3  14        0.02       -1.05      1.37 o 
   4   3  14        7.86        8.62      1.52 o 
   5   3  14        2.19        1.30      0.98 o 
  -1   4  14        6.13        8.71      0.95 o 
   0   4  14        0.01        0.16      0.89 o 
   1   4  14        0.92        0.07      0.89 o 
   2   4  14        1.30        0.58      1.03 o 
   3   4  14        7.46       10.56      1.23 o 
   4   4  14        0.22        1.43      1.10 o 
   5   4  14        6.94        5.53      0.98 o 
  -1   5  14        0.13        0.16      1.15 o 
   0   5  14        4.17        3.80      0.94 o 
   1   5  14        6.59        7.14      1.55 o 
   2   5  14        0.33       -0.74      1.65 o 
   3   5  14        2.72        2.27      1.16 o 
   4   5  14        7.56        8.62      0.89 o 
   5   5  14        8.44        8.18      0.85 o 
   6   5  14        1.83        2.72      1.30 o 
  -1   6  14        1.24        1.37      0.89 o 
   0   6  14        0.77        2.53      1.13 o 
   1   6  14        9.27        9.46      1.41 o 
   2   6  14        2.59        2.33      0.97 o 
   3   6  14        8.91        8.77      0.97 o 
   4   6  14        0.40        0.55      0.93 o 
   5   6  14        3.85        4.34      0.93 o 
   6   6  14       19.10       17.87      1.76 o 
  -1   7  14        5.63        5.56      1.07 o 
   0   7  14       15.72       16.82      1.04 o 
   1   7  14        0.01       -0.27      1.18 o 
   2   7  14        0.43        1.00      1.04 o 
   3   7  14        2.64        2.82      0.94 o 
   4   7  14       66.03       62.65      2.62 o 
   5   7  14        0.01       -0.07      0.80 o 
   6   7  14        0.02        1.52      0.92 o 
   0   8  14        1.55        3.58      0.81 o 
   1   8  14        0.77        0.23      1.22 o 
   2   8  14        0.00       -0.40      1.18 o 
   3   8  14        3.89        4.70      0.98 o 
   4   8  14        1.11        0.82      0.85 o 
   5   8  14       15.00       16.86      1.55 o 
   6   8  14        8.11        8.51      0.90 o 
   0   9  14        8.24       10.35      0.93 o 
   1   9  14       17.23       18.32      0.85 o 
   2   9  14        0.53        1.66      0.79 o 
   3   9  14        3.71        2.44      0.95 o 
   4   9  14        1.29        0.78      1.43 o 
   5   9  14        2.89        2.39      1.14 o 
   1  10  14        1.50        2.41      0.90 o 
   2  10  14       33.93       36.72      1.51 o 
   3  10  14        2.02        2.15      1.07 o 
   4  10  14        0.89        1.62      0.98 o 
   5  10  14        3.14        2.75      0.88 o 
   2  11  14        5.56        7.79      1.16 o 
   3  11  14        4.46        4.90      1.20 o 
   4  11  14        0.01       -1.12      1.12 o 
   3   3  15        2.05        2.00      0.93 o 
   1   4  15        5.04        7.20      0.84 o 
   2   4  15        0.01       -0.27      0.77 o 
   3   4  15        2.49        1.59      0.86 o 
   4   4  15        2.16        1.83      0.78 o 
   1   5  15        0.00        0.00      0.86 o 
   2   5  15        0.18        1.68      1.59 o 
   3   5  15        2.06        1.84      0.78 o 
   4   5  15        2.93        2.61      0.87 o 
   1   6  15        1.93        2.47      1.18 o 
   2   6  15        0.68        0.11      0.93 o 
   3   6  15        7.06        6.16      0.81 o 
   4   6  15        0.57       -0.91      0.91 o 
   1   7  15        0.37        0.45      0.85 o 
   2   7  15        0.71        0.93      1.14 o 
   3   7  15        0.00       -1.58      1.58 o 
   4   7  15       14.18       13.06      0.93 o 
   2   8  15        0.70        0.69      0.86 o 
   3   8  15        3.57        2.27      1.21 o 
   4   8  15        2.24        2.07      0.87 o 
   3   9  15        2.20        1.99      1.18 o 
   4   9  15        5.95        6.64      1.11 o 
                                                 
